# Supplementary material for: Transition from predictable to variable motor cortex and striatal ensemble patterning during behavioral exploration
Source: Nat Commun. 2022 May 4;13:2450. doi: 10.1038/s41467-022-30069-1 (PMC9068924; doi:10.1038/s41467-022-30069-1)
Supplement: Supplementary file 6 — Source Data [file 41467_2022_30069_MOESM6_ESM.xlsx]

## Sheet: Fig1
C) First reach (R1) endpoint, Rat 3
Trial	Trajectory
1	[181.683125000000,112.526875000000;174.760625000000,175.628125000000;198.465137839317,175.146759137511;201.623039752245,160.875761687756]
2	[170.500625000000,91.7593750000000;170.991913758218,164.513626337051;209.030236333609,176.039940834045;204.455541729927,148.625704288483]
3	[184.611875000000,146.873125000000;173.514282107353,181.559166103601;199.418409228325,181.906760454178;199.915899038315,176.139247536659;200.910497963429,160.878413677216]
4	[160.924708843231,155.713452339172;225.775529086590,253.194410085678;223.406467035413,239.084110707045;217.003366827965,223.832128047943]
5	[156.655625000000,115.988125000000;157.454375000000,175.361875000000;193.131875000000,190.804375000000;193.131875000000,190.804375000000;193.131875000000,190.804375000000;193.131875000000,187.609375000000]
6	[185.410625000000,126.105625000000;144.940625000000,185.745625000000;182.748125000000,211.838125000000;204.580625000000,203.584375000000;207.533066213131,190.332816004753;205.269260764122,178.921777963638]
7	[183.546875000000,156.990625000000;180.884375000000,174.030625000000;180.884375000000,174.030625000000]
8	[180.351875000000,149.801875000000;211.701596736908,193.451193451881;230.509689018130,196.242494344711;223.426339268684,193.279111146927]
9	[169.740228086710,171.004975438118;205.331588625908,191.902001142502;202.609751403332,187.494178622961;193.549596071243,178.189388751984]
10	[132.419082432985,140.377759695053;165.848574906588,160.679238781333;186.039659857750,196.585380673409;209.584850847721,191.624374628067;200.922289371490,186.298978090286]
11	[171.811468005180,167.305037379265;192.025428175926,195.369132280350;221.749075859785,199.138136431575;221.985968559980,191.656511306763]
12	[180.351875000000,136.755625000000;180.075979411602,193.710730820894;228.942109078169,238.152283906937;221.539093226194,223.348747491837;215.320917785168,211.864730000496]
13	[185.144375000000,148.470625000000;208.452758565545,185.856782674789;222.857997894287,190.932519771159;218.681921958923,186.087187051773]
14	[182.215625000000,142.346875000000;206.063795343041,201.250431574881;216.618574280292,206.804741784930;204.770514726639,196.346729338169]
15	[182.481875000000,134.625625000000;179.260265111923,185.059176862240;186.527803182602,187.415412664413]
16	[170.500625000000,160.451875000000;179.553125000000,186.810625000000;186.209375000000,190.804375000000;183.813125000000,188.408125000000]
17	[172.630625000000,134.625625000000;188.088497191668,193.287601709366;215.619993746281,230.206044197083;210.813268095255,208.259306199849]
18	[192.865625000000,129.833125000000;226.774705708027,195.299381494522;233.774666368961,195.530876219273;227.481249332428,193.718428134918]
19	[167.305625000000,123.709375000000;181.416875000000,178.290625000000;224.815625000000,203.584375000000;228.009769201279,200.384274810553;226.024831891060,199.571156024933;214.761702418327,193.528366565704]
20	[171.033125000000,119.715625000000;184.129111170769,184.545643806458;208.469000816345,191.943546593189;209.395605009049,189.039176732302]
21	[179.553125000000,129.833125000000;183.780119433999,196.185799121857;230.973896265030,240.631233036518;222.285766541958,224.617728114128;217.196693658829,211.638491153717]
22	[173.163125000000,147.139375000000;195.815869390965,222.956611752510;221.679083287716,236.203418612480;216.740136325359,215.936101973057]
23	[169.547687351704,137.407777383924;176.847479820251,181.850738346577;215.358124732971,199.898987889290;213.494476854801,200.390949964523;209.019997119904,197.912824630737;205.577944219112,190.798297405243]
24	[178.084074318409,176.148042201996;203.755069255829,198.948431491852;204.902222633362,198.032254979014;204.980038046837,196.109890460968;205.262824326754,194.776669502258]
25	[178.754375000000,137.021875000000;192.066875000000,170.036875000000;194.995625000000,172.699375000000;196.859375000000,172.699375000000]
26	[173.695625000000,116.520625000000;186.209375000000,166.309375000000;208.289079427719,196.763334333897;212.729795455933,200.559250593185;206.760939061642,191.868908166885]
27	[171.565625000000,123.975625000000;185.142700493336,177.804897069931;234.400625000000,215.299375000000;238.819177269936,211.551895774901;216.392758011818,195.349082589149]
28	[177.689375000000,137.288125000000;180.618125000000,186.011875000000;182.748125000000,177.225625000000;183.014375000000,170.569375000000]
29	[164.909688621759,129.355729743838;174.765170484781,179.103185653687;191.283227682114,186.754125833511;192.675338745117,183.313548803329]
30	[175.026875000000,109.864375000000;192.642531484365,195.171526432037;227.049311041832,196.829662322998;225.292662501335,195.207044720650;219.363588809967,186.363689381629]
31	[164.584924161434,89.0186067819595;197.915020167828,161.986485838890;219.589461445808,186.772417664528;236.593285977840,194.440715551376;228.051633119583,186.706823788583]
32	[156.123125000000,127.170625000000;185.144375000000,177.758125000000;215.613094031811,204.042567521334;213.010144710541,198.645689249039;206.805507078767,193.367739379406]
33	[183.014375000000,124.241875000000;181.683125000000,150.334375000000;224.214266061783,225.711732387543;219.271958187222,214.852537631989;211.353344678879,199.411428928375]
34	[173.961875000000,122.644375000000;192.174349054694,187.621809124947;217.078047841787,199.904157459736;212.729924082756,198.951989650726;207.568008270115,198.292568475008;204.353851795197,191.686084628105]
35	[164.909375000000,123.709375000000;184.326134741306,181.572058081627;217.523848086596,196.089010715485;215.485938280821,194.664662539959;210.932745933533,191.313095927238]
36	[180.884375000000,169.770625000000;180.884375000000,169.770625000000;179.553125000000,166.309375000000]
37	[176.890625000000,146.873125000000;190.203125000000,166.043125000000;193.131875000000,166.043125000000;195.261875000000,165.510625000000]
38	[177.955625000000,127.969375000000;203.464290469885,174.019843578339;256.330516383052,239.922113180161;247.051809966564,225.020016953349]
39	[190.203125000000,128.235625000000;205.544912383892,188.490309685469;250.195783227682,242.196221590042;243.738450109959,218.434701293707]
40	[179.819375000000,105.338125000000;165.175625000000,152.198125000000;219.756875000000,233.404375000000;216.295625000000,224.884375000000;213.899375000000,218.228125000000]
41	[177.156875000000,126.904375000000;181.683125000000,211.039375000000;226.371182560921,250.159542798996;221.940636217594,236.276074245572;216.828928405419,222.677277326584]
42	[177.689375000000,132.761875000000;212.834375000000,226.215625000000;220.555625000000,225.949375000000;216.572490349412,224.188493669033]
43	[164.110625000000,110.396875000000;179.905936136842,155.865414142609;230.176740735769,187.952488735318;233.313794732094,190.584277868271;224.896050810814,185.537303015590]
44	[182.215625000000,137.554375000000;218.159375000000,232.073125000000;220.023125000000,218.494375000000;209.905625000000,203.318125000000]
45	[187.008125000000,129.300625000000;207.316102042794,183.468322724104;243.229757666588,194.689427807927;231.705981440842,193.479830026627]
46	[179.020625000000,133.826875000000;187.540625000000,171.101875000000;188.073125000000,162.581875000000]
47	[176.091875000000,158.588125000000;189.404375000000,175.095625000000;200.905359864235,176.246415436268;197.473741292954,164.499205857515]
48	[184.079375000000,160.451875000000;185.943125000000,169.238125000000;215.369456946850,196.290196761489;211.521900177002,191.850780487061]
49	[182.215625000000,130.898125000000;185.119733810425,187.098201990128;204.314375000000,190.804375000000;203.249375000000,192.135625000000;197.391875000000,182.816875000000]
50	[177.071299016476,142.549262642860;187.467924118042,192.227243483067;215.529538273811,202.588374733925;211.307390213013,195.559667170048;202.697195887566,184.527214437723]
51	[165.974375000000,121.313125000000;175.881006062031,176.231956124306;222.267721593380,195.538052439690;219.837756514549,192.179235249758;214.026282548904,189.968867301941;207.304969772697,183.084385871887]
52	[181.683125000000,119.449375000000;180.763721227646,200.596130385995;222.982425719500,236.613292694092;216.744777277112,218.327300250530]
53	[167.838125000000,134.891875000000;169.435625000000,152.996875000000;224.333660721779,200.833535194397;228.980153441429,195.463848352432;219.476431488991,189.787767410278]
54	[176.624375000000,135.158125000000;185.839296042919,193.795256897807;211.688809633255,202.733636736870;209.299099743366,195.975919544697]
55	[171.565625000000,124.774375000000;180.618125000000,161.783125000000;225.590420644730,198.881675116718;229.573021322489,195.680725932121;226.566877007484,193.223686575890]
56	[175.559375000000,110.929375000000;177.781116187572,191.018641024828;221.530693531036,234.753530025482;215.739757701755,217.447920858860]
57	[169.701875000000,123.975625000000;190.591864377260,189.873847961426;216.978699266911,206.208654344082;209.311954736710,200.648345589638]
58	[176.890625000000,154.594375000000;196.593125000000,184.680625000000;205.911875000000,191.603125000000;205.911875000000,190.804375000000;201.843356847763,186.633799225092]
59	[183.546875000000,138.086875000000;200.477347016335,194.473719298840;211.757669925690,198.745855569839;207.212497636676,189.160288751125]
60	[182.481875000000,138.353125000000;183.862665295601,187.527681112289;218.575179100037,208.247014880180;229.576212376356,198.111096903682;220.798627614975,188.089485824108]
61	[180.618125000000,139.418125000000;187.982969999313,188.390651285648;201.843974649906,196.940241575241;200.049125075340,189.049688339233]
62	[160.116875000000,169.504375000000;206.976875000000,227.813125000000;213.100625000000,220.091875000000;212.035625000000,204.915625000000;212.301875000000,196.661875000000;207.509375000000,187.343125000000]
63	[]
64	[164.909375000000,157.256875000000;196.060625000000,198.259375000000;215.210586607456,203.813585042954;209.666304633021,194.719955267385;209.081912264228,188.674998402596]
65	[178.221875000000,125.573125000000;180.962549358606,164.925066947937;224.445091605186,192.653566658497;227.077863097191,193.359477996826;225.780913949013,191.794617325068]
66	[179.020625000000,131.164375000000;205.318263053894,177.240074157715;217.387144327164,181.273066878319;213.550784736872,168.118962958455]
67	[172.364375000000,131.164375000000;179.286875000000,178.556875000000;182.594509184361,190.240031003952;243.419685244560,189.725857615471]
68	[186.209375000000,132.495625000000;180.646917462349,190.955657482147;210.845173835754,203.415614366531;213.255670070648,200.933063983917;208.352137264796,196.482764601707]
69	[181.150625000000,134.891875000000;197.252734482288,202.582580208778;212.610610008240,203.677026987076;208.414892256260,199.116504192352]
70	[185.943125000000,145.009375000000;180.351875000000,171.900625000000;213.497191011906,201.367336750031;211.150232180953,201.366503775120;209.908782958984,198.746742248535]
71	[185.410625000000,129.034375000000;189.936875000000,156.191875000000;213.565672636032,189.706689834595;206.659067273140,184.597745656967]
72	[183.014375000000,143.411875000000;182.215625000000,173.498125000000;186.209375000000,169.504375000000]
73	[159.051875000000,159.919375000000;200.320625000000,184.946875000000;209.361558318138,185.313669204712]
74	[184.878125000000,141.814375000000;205.025673538446,185.023633956909;228.030041217804,192.352517992258;222.398439347744,191.186303019524]
75	[181.416875000000,134.359375000000;190.469375000000,172.699375000000;215.672461748123,193.007134258747;207.841679096222,188.513290166855]
76	[184.345625000000,147.405625000000;204.048125000000,205.448125000000;215.218915045261,210.786683231592;208.373208761215,196.146086931229]
77	[160.915625000000,125.306875000000;182.481875000000,160.185625000000;194.463125000000,174.030625000000]
78	[187.274375000000,133.560625000000;202.184375000000,187.076875000000;235.102572798729,198.490919172764;233.354361624457,195.420960456133]
79	[183.014375000000,154.061875000000;206.952592968941,202.679523825645;211.368868827820,202.623944997787;207.142529733479,193.677722752094]
80	[181.150625000000,133.028125000000;175.559375000000,184.148125000000;219.185213565826,228.589143633842;215.234717130661,208.841903269291]
81	[174.228125000000,121.046875000000;180.085625000000,144.743125000000;177.156875000000,164.445625000000;195.528125000000,183.615625000000;197.125625000000,187.343125000000]
82	[184.611875000000,147.139375000000;226.529808044434,183.616012990475;223.036075502634,179.035637736321]
83	[180.884375000000,147.405625000000;194.995625000000,173.498125000000;199.255625000000,171.368125000000]
84	[182.215625000000,111.461875000000;201.831007957459,173.446405827999;253.663757815957,202.335104465485;243.172164082527,198.057664155960]
85	[176.624375000000,193.466875000000;210.270864367485,233.765078783035;211.924090921879,208.621948957443;203.792312502861,196.295201659203]
86	[180.085625000000,132.229375000000;184.878125000000,167.108125000000;188.339375000000,173.498125000000;190.203125000000,170.835625000000]
87	[174.760625000000,119.449375000000;174.760625000000,182.284375000000;219.901969313622,221.799838066101;213.156372189522,201.729404449463]
88	[172.630625000000,125.839375000000;200.054375000000,172.433125000000;254.951140403748,225.038515739143;250.392906486988,210.853678658605]
89	[183.280625000000,159.120625000000;197.924375000000,180.420625000000;201.918125000000,182.018125000000;201.918125000000,180.420625000000]
90	[181.150625000000,129.833125000000;192.723160028458,196.863085925579;208.574375000000,201.720625000000;207.451791942120,197.306202292442]
91	[184.611875000000,142.080625000000;189.936875000000,187.076875000000;225.880625000000,188.940625000000;226.945625000000,195.064375000000]
92	[184.079375000000,129.300625000000;196.859375000000,160.984375000000;196.593125000000,168.971875000000]
93	[175.559375000000,122.910625000000;181.949375000000,142.613125000000;223.074404358864,191.348224878311;232.225737452507,187.643103778362]
94	[175.559375000000,121.046875000000;187.806875000000,168.705625000000;217.405013024807,191.838520050049]
95	[177.423125000000,124.774375000000;169.968125000000,163.380625000000;214.390865087509,192.821888804436;218.313701391220,188.841014027596]
96	[191.001875000000,143.678125000000;197.627470612526,177.700751498342;203.646969914436,176.584030628204;203.507018983364,161.630695134401]
97	[187.008125000000,141.548125000000;207.367388814688,193.216305255890;208.715764038265,192.866127252579;198.598766177893,185.313552737236]
98	[169.968125000000,113.059375000000;180.884375000000,159.919375000000;222.371523618698,195.446862995625;222.999303460121,191.452764749527;214.787155032158,177.342651903629]
99	[169.435625000000,125.573125000000;187.274375000000,154.594375000000;221.381794571877,192.708086967468;222.636749476194,192.707104444504]
100	[180.085625000000,118.118125000000;190.860798001289,193.579557068646;224.137685596943,223.587280452251;231.946169972420,199.694926738739;221.150040686131,183.034944653511]
D) Changes in reach location
Rat	Day (BL, 1, 2, …), Fraction of R1 to A
1	[0.646464646464647,0.594594594594595,0.764705882352941,0.607142857142857,0.630434782608696,0.628865979381443,0.545454545454545]
2	[0.690000000000000,0.967213114754098,0.838383838383838,0.868421052631579,0.758620689655172]
3	[0.848484848484849,0.636363636363636,0.276595744680851,0.470588235294118,0.250000000000000]
4	[0.400000000000000,0.571428571428571,0.0800000000000000,0.0140845070422535,0.0100000000000000]
5	[0.840000000000000,0.515151515151515,0.383838383838384,0.252525252525253,0.142857142857143,0.160000000000000]
6	[0.426666666666667,0.191489361702128,0.282828282828283,0.105263157894737,0.0505050505050505,0.0816326530612245]
G) Reach type after R1
Rat	Session	Reach type	Proportion reach type after R1
1	BL	Short	0.0976
1	1	Short	0.0286
1	2	Short	0.0167
1	3	Short	0.0504
1	4	Short	0
1	5	Short	0
1	BL	A	0.9024
1	1	A	0.9429
1	2	A	0.9833
1	3	A	0.7899
1	4	A	0.5873
1	5	A	0.3247
1	1	B	0.0286
1	2	B	0
1	3	B	0.1597
1	4	B	0.4127
1	5	B	0.6753
2	BL	Short	0.1935
2	1	Short	0.0526
2	2	Short	0.0905
2	3	Short	0.0278
2	4	Short	0.0345
2	BL	A	0.8065
2	1	A	0.9123
2	2	A	0.7905
2	3	A	0.6111
2	4	A	0.4914
2	1	B	0.0351
2	2	B	0.119
2	3	B	0.3611
2	4	B	0.4741
3	BL	Short	0
3	1	Short	0
3	2	Short	0
3	3	Short	0
3	4	Short	0.087
3	BL	A	1
3	1	A	0.5714
3	2	A	0.3125
3	3	A	0.5714
3	4	A	0.3043
3	1	B	0.4286
3	2	B	0.6875
3	3	B	0.4286
3	4	B	0.6087
4	BL	Short	0.4369
4	1	Short	0.1143
4	2	Short	0.4688
4	3	Short	0.3889
4	4	Short	0.3571
4	BL	A	0.5631
4	1	A	0.4571
4	2	A	0
4	3	A	0
4	4	A	0
4	1	B	0.4286
4	2	B	0.5312
4	3	B	0.6111
4	4	B	0.6429
5	BL	Short	0
5	1	Short	0
5	2	Short	0
5	3	Short	0
5	4	Short	0.24
5	5	Short	0.0833
5	BL	A	1
5	1	A	0.7333
5	2	A	0.3889
5	3	A	0.2
5	4	A	0.08
5	5	A	0.0833
5	1	B	0.2667
5	2	B	0.6111
5	3	B	0.8
5	4	B	0.68
5	5	B	0.8333
6	BL	Short	0.2105
6	1	Short	0.1538
6	2	Short	0.1864
6	3	Short	0.075
6	4	Short	0.0769
6	5	Short	0.2
6	BL	A	0.5263
6	1	A	0.2692
6	2	A	0.4407
6	3	A	0.575
6	4	A	0.3846
6	5	A	0.15
6	1	B	0.5769
6	2	B	0.3729
6	3	B	0.35
6	4	B	0.5385
6	5	B	0.65
G) Reach type after inaccurate
Rat	Session	Reach type	Proportion reach type after inaccurate A
1	BL	Short	0.2368
1	1	Short	0.4231
1	2	Short	0.2143
1	3	Short	0.4242
1	4	Short	0.05
1	5	Short	0.05
1	BL	A	0.7632
1	1	A	0.5769
1	2	A	0.7857
1	3	A	0.5455
1	4	A	0.625
1	5	A	0.85
1	1	B	0
1	2	B	0
1	3	B	0.0303
1	4	B	0.325
1	5	B	0.1
2	BL	Short	0.4118
2	1	Short	0
2	2	Short	0.1449
2	3	Short	0
2	4	Short	0.1053
2	BL	A	0.5882
2	1	A	0.9778
2	2	A	0.8406
2	3	A	0.9375
2	4	A	0.6316
2	1	B	0.0222
2	2	B	0.0145
2	3	B	0.0625
2	4	B	0.2632
3	BL	Short	0.1333
3	1	Short	0.0667
3	2	Short	0.16
3	3	Short	0.1333
3	4	Short	0.1176
3	BL	A	0.8667
3	1	A	0.6333
3	2	A	0.4
3	3	A	0.4
3	4	A	0.3529
3	1	B	0.3
3	2	B	0.44
3	3	B	0.4667
3	4	B	0.5294
4	BL	Short	0.6
4	1	Short	0.1111
4	2	Short	0
4	BL	A	0.4
4	1	A	0.6444
4	2	A	0.2857
4	1	B	0.2444
4	2	B	0.7143
5	BL	Short	0.1538
5	1	Short	0.0667
5	2	Short	0.1429
5	3	Short	0.05
5	4	Short	0.5714
5	5	Short	0.5
5	BL	A	0.7692
5	1	A	0.6222
5	2	A	0.3929
5	3	A	0.3
5	4	A	0.1429
5	5	A	0.1667
5	1	B	0.3111
5	2	B	0.4643
5	3	B	0.65
5	4	B	0.2857
5	5	B	0.3333
6	BL	Short	0.6667
6	1	Short	0.0769
6	2	Short	0.125
6	3	Short	0.4286
6	4	Short	0.1111
6	5	Short	0.3333
6	BL	A	0.3333
6	1	A	0.3077
6	2	A	0.5
6	3	A	0
6	4	A	0.1111
6	5	A	0.1667
6	1	B	0.6154
6	2	B	0.375
6	3	B	0.5714
6	4	B	0.7778
6	5	B	0.5

## Sheet: Fig2
D) Fano factors
Rat 3					Rat 6
Baseline	D1 (Automatic)	D2 (Variable)	D3 (Relearned)		Baseline	D1 (Variable)	D2 (Relearned)	D3 (Relearned)
0.781291	0.794872	0.988889	0.487879		0.746362	0.808354	0.632855	0.784393
0.878788	0.818182	1.12525	0.636364		0.852146	0.89605	0.695946	0.802388
0.884298	0.878788	1.2862	0.727273		0.918919	0.900491	0.725371	0.821206
0.884429	0.909091	1.30165	0.733333		0.92471	0.923986	0.794493	0.866455
0.933333	0.920455	1.35354	0.779904		0.95179	0.945946	0.807211	0.945946
0.818182	0.755621	0.797203	0.693835		0.852317	0.716216	0.837333	0.763054
0.843434	0.789446	0.830119	0.732695		0.880309	0.826255	0.909664	0.800275
0.878788	0.830119	0.881674	0.828283		0.880763	0.856146	0.914761	0.878378
0.878788	0.84458	0.955711	0.939394		0.89553	0.878966	0.953528	0.892518
0.878788	0.857523	1.01928	0.939394		0.921534	0.878966	0.999155	0.945946
0.779904	0.789446	0.818182	0.757576		0.878378	1.02703	0.710697	0.837838
0.80303	0.793496	0.848485	0.787879		0.905405	1.11149	0.816403	0.891892
0.809647	0.847167	0.848485	0.818182		0.945946	1.18972	0.819538	0.905405
0.849697	0.877073	0.878788	0.818182		0.945946	1.22072	0.838462	0.932432
0.855856	0.89107	0.878788	0.848485		0.945946	1.23552	0.855641	0.945946
0.716726	0.680441	0.593715	0.512516		0.878378	0.834459	0.918919	0.851351
0.734978	0.74907	0.739394	0.636364		0.945946	0.844595	0.918919	0.864865
0.736216	0.809955	0.844156	0.646465		1.00386	0.8734	0.92278	0.932432
0.762467	0.831557	0.866476	0.717949		1.01351	0.936118	0.993763	0.932432
0.837059	0.845271	0.866476	0.779904		1.03041	0.974012	1.1139	0.945946
0.818182	0.745023	0.727273	0.630303		0.891892	0.878378	0.878378	0.837838
0.878788	0.759332	0.818182	0.670034		0.918919	0.878378	0.882883	0.864865
0.878788	0.760574	0.838384	0.688312		0.918919	0.891892	0.905405	0.891892
0.878788	0.771166	0.848485	0.738292		0.918919	0.891892	0.932432	0.891892
0.909091	0.789168	0.878788	0.767273		0.932432	0.905405	0.959459	0.905405
0.740067	0.80303	0.800117	0.787879		0.77027	0.790834	0.837838	0.776786
0.781291	0.838384	0.831956	0.878788		0.810811	0.808354	0.891892	0.858108
0.831956	0.878788	0.838384	0.878788		0.810811	0.863442	0.932432	0.860506
0.855042	0.884298	0.878788	0.878788		0.810811	0.891687	0.945946	0.897804
0.855042	0.884298	0.900433	0.878788		0.882883	0.900851	0.945946	0.903352
0.688889	0.634377	0.843434	0.575758		0.765073	0.932432	0.756757	0.905405
0.754945	0.764944	0.916126	0.590188		0.853445	0.932432	0.92471	0.925676
0.798176	0.799124	0.931818	0.688312		0.929975	0.959459	0.928571	0.932432
0.811079	0.806443	0.95338	0.781291		0.990991	0.972973	0.945946	0.945946
0.822302	0.837716	0.95338	0.791014		1.04505	0.972973	0.945946	0.945946
0.640152	0.820822	0.798757	0.638695		0.792528	0.959459	0.905405	0.82476
0.718953	0.841492	0.800401	0.733333		1.15286	0.959459	0.959459	0.831881
0.739394	0.850427	0.845271	0.753247		1.17695	0.959459	0.970128	0.858807
0.756813	0.851675	0.855856	0.786436		1.18919	0.972973	0.986486	0.862249
0.770563	0.861111	0.866312	0.818182		1.28126	0.972973	1.02027	0.881599
0.839854	0.723615	0.757576	0.636364		0.834459	0.945946	0.790834	0.83255
0.847424	0.735813	0.787879	0.69697		0.903834	0.945946	0.864865	0.836293
0.850634	0.746411	0.794872	0.787879		0.926743	0.945946	0.932432	0.859951
0.854008	0.837695	0.818182	0.818182		0.977477	0.959459	0.932432	0.878378
0.857607	0.843106	0.848485	0.818182		0.997543	0.959459	0.945946	0.878378
0.675132	0.735065	0.719958	0.575758		0.932432	0.963653	0.797297	0.72973
0.686141	0.815086	0.726141	0.640152		0.932432	1.07336	0.851229	1.1769
0.771717	0.848485	0.746352	0.670034		0.945946	1.09239	0.858108	1.18919
0.779904	0.852458	0.769751	0.670707		0.945946	1.09239	0.863442	1.2027
0.787879	0.897727	0.781291	0.685694		0.959459	1.09673	0.888031	1.21441
0.775089	0.686628	0.709296	0.671451		0.959459	0.871622	0.747161	1.02449
0.780453	0.741767	0.820707	0.727273		0.972973	0.945946	0.760112	1.05231
0.793052	0.770563	0.83544	0.854864		0.972973	1.07336	0.817486	1.07529
0.822671	0.793052	0.878653	0.862069		0.972973	1.10218	0.828248	1.08108
0.836364	0.813131	0.879827	0.862069		0.986486	1.15162	0.894199	1.22364
0.660698	0.823268	0.838384	0.79697		0.959459	0.783784	0.751843	0.899497
0.784585	0.8343	0.850505	0.850505		0.959459	0.926743	0.805537	0.913077
0.822382	0.839499	0.95338	0.878788		0.986486	0.930414	0.810236	0.977477
0.855537	0.846371	0.95338	0.90404		1	0.978604	0.829555	1.1464
0.873825	0.872574	0.987879	0.931818		1	0.982174	0.92471	1.1652
0.628691	0.765327	0.909091			1.21414	0.959459	0.734215	0.864865
0.816127	0.793543	0.939394			1.40541	0.972973	0.821692	0.878378
0.829545	0.822671	0.969697			1.44932	0.972973	0.852317	0.891892
0.839001	0.831698	1.01599			1.50386	NaN	0.899508	0.923383
0.848	0.88456	1.13939			1.50795	NaN	0.965894	0.942568
0.903765	0.691639	0.83921			0.826255	0.945946	0.851351	0.864865
0.90427	0.742794	0.900433			0.878378	0.959459	0.860775	0.959459
0.921684	0.753247	0.932121			0.923986	0.959459	0.864865	0.972973
0.925583	0.848794	0.942761			0.923986	0.959459	0.929054	0.972973
0.935065	0.848794	0.94807			0.932432	0.972973	1.05361	0.972973
0.472141	0.705987	0.848485			0.864865	0.891892	0.830116	0.864865
0.526425	0.753254	0.939394			0.918919	0.932432	0.837838	0.878378
0.534605	0.801141	1.04545			0.918919	0.945946	0.900491	0.891892
0.622248	0.820707	1.11255			0.932432	0.993763	0.903021	0.918919
0.622896	0.861433	1.11255			0.945946	1.04914	0.923986	0.918919
0.479798	0.850505	0.884298			0.905405	0.932432	0.945946	0.878378
0.674931	0.850505	0.95338			0.918919	0.932432	0.959459	0.878378
0.692689	0.850505	0.969956			0.918919	0.945946	0.959459	0.891892
0.710847	0.878788	0.986532			0.932432	0.959459	0.986486	0.891892
0.750689	0.882665	1.00346			0.932432	0.972973	0.986486	0.891892
0.848485	0.764863	0.674242			0.972973	0.945946	0.878378	0.851351
0.881543	0.794872	0.794872			0.972973	0.945946	0.932432	0.864865
0.909091	0.838384	0.818182			0.986486	0.959459	0.945946	0.918919
0.939394	0.848485	0.828283			0.986486	0.972973	0.945946	0.918919
0.943357	0.863636	0.831956			0.986486	0.972973	0.959459	0.918919
0.738817	0.701347	0.671451			0.972973	0.959459	0.878378	0.932432
0.856229	0.712992	0.681277			1	0.972973	0.891892	0.959459
0.91995	0.747149	0.6917			1	0.972973	0.918919	0.959459
0.92229	0.779657	0.738292			1	0.972973	0.92278	0.972973
0.961327	0.817722	0.738292			1	0.972973	1.02027	1.02027
0.797475	0.837856	0.850505			0.945946	1.23342	0.945946	0.959459
0.798683	0.839499	0.860694			0.959459	1.27027	0.945946	0.959459
0.826064	0.876265	0.99899			0.959459	1.28378	0.959459	1.20849
0.845898	0.882395	1.06109			0.972973	1.46622	0.959459	1.20849
0.860291	0.905533	1.11655			0.972973	1.49807	0.959459	1.27027
0.789813	0.459281	0.878788			0.918919	0.932432	0.905405	0.932432
0.799534	0.496512	1.0101			0.945946	0.945946	0.959459	0.945946
0.816192	0.545455	1.02273			0.945946	0.945946	0.972973	0.972973
0.822418	0.568909	1.02778			0.959459	0.959459	0.986486	1.13665
0.842684	0.5889	1.11189			0.959459	0.972973	1.35135	1.22072
0.713131	0.640909	0.69697			0.891892	0.959459	0.882883	0.724547
0.838384	0.765021	0.884298			0.932432	0.959459	0.923383	0.787469
0.884298	0.792793	0.888357			0.932432	0.972973	0.930502	0.805537
0.886327	0.804237	0.900433			0.945946	0.972973	0.944257	0.842221
0.909091	0.805836	0.982684			0.945946	0.972973	0.945946	0.854232
0.909091	0.780598	0.779759			0.86137	0.972973	0.878378	0.945946
1.21549	0.795571	0.838745			0.940071	0.972973	1.0473	0.945946
1.42657	0.831956	0.910319			0.951603	0.972973	1.04914	0.972973
1.60606	0.831956	0.91039			0.976998	0.972973	1.33907	0.972973
1.68586	0.874835	0.912458			0.989147	0.972973	1.34628	1.11712
0.757576	0.884298	0.921212			0.986486	0.863442	0.959459	0.878378
0.818182	0.896694	0.978114			0.986486	0.89605	0.986486	0.878378
0.838384	0.924242	0.987879			0.986486	0.911765	1.14969	0.905405
0.838384	0.939394	1.04545			1	0.92471	1.21622	0.918919
0.850505	0.939394	1.04762			1	0.92471	1.35135	0.918919
0.738817	0.741672	0.939394			0.986486	0.783784	0.837838	0.891892
0.792033	0.760258	NaN			1	0.851351	0.844595	0.932432
0.807363	0.800401	NaN			1	0.878378	0.851351	0.932432
0.825775	0.865702	NaN			1	0.882883	0.878378	0.932432
0.854016	0.870883	NaN			1	0.958037	0.891892	0.932432
0.757576	0.814811	0.884298			0.932432	0.918919	0.945946	0.864865
0.850505	0.833199	0.916126			0.959459	0.932432	0.945946	0.932432
0.888357	0.842057	0.95338			0.959459	0.932432	0.945946	0.959459
0.900433	0.84585	0.95338			0.959459	0.945946	0.959459	0.972973
0.971579	0.881751	0.986532			0.972973	0.959459	0.959459	0.972973
0.888357	0.774105	0.878788			1.64865	0.918919	0.903021	0.864865
0.89899	0.825197	0.878788			2.16216	0.918919	0.923986	0.918919
0.900433	0.837716	0.878788			2.3668	1.04914	0.969112	0.959459
0.901515	0.842402	0.909091			2.3668	1.08108	0.969112	0.959459
0.90404	0.843921	0.909091			2.47973	1.0991	0.970128	0.972973
0.786436	1.04762	0.933333			0.986486	0.932432	0.918919	0.851351
0.827314	1.05854	0.943357			0.986486	0.945946	0.959459	0.891892
0.842057	1.11255	1.02778			0.986486	0.959459	0.972973	0.923986
0.88456	1.2704	1.04762			1	0.959459	0.972973	0.932432
0.886561	1.37677	1.13939			1	0.972973	1.04914	0.932432
0.773589	0.833333				0.972973	0.891892	0.945946	0.864865
0.779904	0.848485				0.986486	0.918919	0.945946	0.903021
0.884429	0.878788				1	0.918919	0.945946	0.905405
0.931818	0.878788				1	0.932432	0.959459	0.932432
0.933333	0.878788				1	0.932432	0.972973	0.932432
0.710859	0.67619				0.986486	0.932432	0.918919	1.10271
0.799309	0.769751				1	0.972973	0.932432	1.27633
0.80303	0.797203				1	1.11712	0.939189	1.30237
0.850101	0.822382				1	1.27027	0.945946	1.32028
0.86029	0.856547				1	1.27027	0.959459	1.37221
0.791375	0.721405				0.851351	0.972973	0.824324	0.783784
0.848485	0.748001				0.995495	0.972973	0.891892	0.851351
0.848485	0.766667				1.1139	1.35135	0.918919	0.864865
0.850505	0.787132				1.14969	1.35135	0.918919	0.864865
0.878788	0.796892				1.21622	1.60811	0.932432	0.891892
0.83416	0.756258					0.959459	0.905405	0.932432
0.849697	0.801459					0.959459	0.905405	0.932432
0.924935	0.847167					0.972973	0.918919	0.945946
0.932121	0.852218					1.27027	0.932432	0.959459
0.935253	0.881751					NaN	0.932432	0.972973
0.780598	0.787879					0.918919	0.945946	0.945946
0.828283	0.795455					0.932432	0.945946	0.959459
0.828283	0.833656					0.932432	0.952703	0.972973
0.837374	0.845271					0.945946	0.959459	1.02226
0.838384	0.85536					0.959459	0.959459	1.02226
0.909091	0.746411					0.932432	1.07326	0.878378
0.909091	0.750856					0.932432	1.10874	0.903021
0.933333	0.800164					0.945946	1.14114	0.918919
0.933333	0.889046					0.959459	1.14815	1.05068
0.942761	0.905206					0.972973	1.1566	1.06602
0.763564	0.835298					0.918919	0.898649	0.918919
0.882155	0.854016					0.918919	0.905405	0.945946
0.924893	0.882971					0.918919	0.945946	0.97973
0.975449	0.901805					0.925676	0.945946	0.986486
0.994087	0.909091					0.932432	0.945946	1.08108
0.862069	0.798951					0.945946	0.918919	0.873874
0.884298	0.818182					0.945946	0.932432	0.888031
0.939394	0.838384					0.959459	0.932432	0.900491
0.961298	0.878788					1.15878	0.945946	0.972973
1.0101	0.878788					1.20849	0.945946	0.972973
0.757095	0.69097					0.959459	0.905405	0.818087
0.774422	0.704545					0.972973	0.912162	0.89605
0.838384	0.768939					0.972973	0.932432	0.969112
0.87146	0.781291					0.972973	0.932432	0.986922
0.941427	0.836364					1.27027	0.945946	1.00624
0.845924	0.734336					0.990284	0.864865
0.86734	0.767787					0.991944	0.905405
0.912458	0.778696					1.00992	0.918919
0.939394	0.824146					1.09337	0.918919
0.966063	0.848754					1.17698	0.932432
0.818182	0.693082					1.27027	0.837838
0.849697	0.723088					1.35135	0.878378
0.876768	0.801054					1.35135	0.878378
0.898359	0.842057					1.46622	0.882883
0.900433	0.852862					1.94595	0.945946
0.878788	0.787879					0.932432	0.864865
0.939394	0.800418					0.959459	0.905405
0.986532	0.950168					1.11712	0.923986
1.19192	0.97013					1.23342	0.932432
1.19192	0.982684					1.23938	0.969112
0.787879	0.804557					0.945946	0.878378
0.901515	0.820106					0.959459	0.945946
0.909091	0.843317					0.959459	0.972973
0.950244	0.847727					0.972973	1.35135
0.957754	0.906706					0.986486	NaN
0.861158	0.845898					1.75676	0.918919
0.874217	0.933124					2.65637	0.932432
0.92798	0.935758					2.67905	0.932432
0.928569	1.07929					3.18581	0.945946
0.950601	1.07929					3.80042	0.969112
0.80303	0.783747					0.972973	0.918919
0.878788	0.882665					0.986486	0.932432
0.909091	0.916725					1.27027	0.959459
0.933333	0.962121					1.46622	0.972973
0.939394	0.968468					1.60811	1.35135
0.736364	0.733225					1.46622	0.959459
0.787879	0.765021					1.75676	0.959459
0.850505	0.850959					NaN	1.20849
0.878788	0.876768					NaN	1.23938
0.884298	0.912458					NaN	1.35135
0.84585	0.658229					0.986486	0.882883
0.880664	0.677182					1.46622	0.92278
0.931818	0.701754					1.75676	0.986486
0.945455	0.723093					1.75676	1.05231
1.01414	0.732188					2.28378	1.07681
0.870883	0.892365					0.891892	0.8734
0.878788	0.933333					0.918919	0.878378
0.884298	0.955034					1.02027	0.891892
0.933333	1.03497					1.08108	0.905405
0.939394	1.03968					1.08108	0.918919
	0.793896						0.945946
	0.795815						0.952703
	0.877378						1.08108
	0.896332						1.21622
	0.905725
	0.666667
	0.878788
	0.878788
	0.900433
	0.909091
	0.825197
	0.827296
	0.855856
	0.880178
	0.882665
	0.810995
	0.944108
	0.972936
	0.982604
	1.02222
	0.90404
	0.916199
	0.960896
	1.03429
	1.0835
F) M1 unit spiking, trial-averaged modulation		1=BL, 2=automatic, 3=variable, 4=relearned					1=BL, 2=automatic, 3=variable, 4=relearned
A location reaches	Rat	Session Type	Unit peak		B location reaches	Rat	Session Type	Unit peak
	1	1	0.660582			1	2	0.730818
	1	1	0.698931			1	2	2.09924
	1	1	1.33928			1	2	0.534825
	1	1	2.33496			1	2	3.12108
	1	1	2.07143			1	2	1.66594
	1	1	1.41843			1	2	2.30119
	1	1	1.2172			1	2	1.50523
	1	1	1.64277			1	2	-0.333412
	1	1	1.72457			1	2	2.13923
	1	1	0.239702			1	2	2.29031
	1	1	1.53687			1	2	2.0293
	1	1	2.49254			1	2	1.77889
	1	1	2.21817			1	2	1.72058
	1	1	2.02622			1	2	-0.183879
	1	1	1.68814			1	2	1.98396
	1	1	0.123068			1	2	1.75137
	1	1	2.07162			1	2	2.01074
	1	1	1.62082			1	2	1.80501
	1	1	2.55327			1	2	2.36842
	1	1	-0.0888369			1	2	1.19764
	1	1	0.0302567			1	2	2.79284
	1	1	1.88281			1	2	-0.439294
	1	1	2.10684			1	2	2.11953
	1	1	0			1	2	0.58575
	1	1	1.70162			1	2	2.12389
	1	1	2.32742			1	2	0.272367
	1	1	1.08554			1	2	1.0028
	1	1	1.88618			1	2	2.88395
	1	1	1.96548			1	2	2.92074
	1	1	0.504048			1	2	2.6182
	1	1	1.30095			1	2	3.08616
	1	1	2.20941			1	2	1.96187
	1	1	2.25731			1	2	1.70542
	1	2	0.068953			1	2	1.69049
	1	2	1.40952			1	2	2.26635
	1	2	0.498955			1	2	2.89848
	1	2	3.34593			1	2	1.24861
	1	2	2.02301			1	2	2.5849
	1	2	2.36826			1	2	2.7348
	1	2	1.3811			1	2	0.877423
	1	2	2.11381			1	2	1.91929
	1	2	2.42897			1	2	2.78655
	1	2	1.80656			1	2	1.69027
	1	2	0.0420706			2	2	0.277717
	1	2	2.82252			2	2	1.26682
	1	2	1.81488			2	2	1.14259
	1	2	0.20356			2	3	1.16651
	1	2	2.32076			2	3	0.958862
	1	2	1.30568			2	3	1.17841
	1	2	2.25659			2	3	0.902857
	1	2	2.12321			2	3	1.4434
	1	2	2.09403			2	3	1.30263
	1	2	0.842799			2	3	1.4455
	1	2	2.70689			2	3	1.31509
	1	2	-0.137207			2	3	0.810323
	1	2	2.068			2	3	0.874388
	1	2	0.5166			2	3	0.342913
	1	2	2.35579			2	3	0.615149
	1	2	0.689765			2	3	1.02769
	1	2	0.653302			2	3	0.937981
	1	2	2.52735			2	3	1.48567
	1	2	2.97567			2	3	0.812285
	1	2	0			2	3	1.23475
	1	2	2.44688			2	3	0.790615
	1	2	2.06591			3	2	-0.420853
	1	2	2.40016			3	2	1.56747
	1	2	2.3607			3	2	3.26401
	1	2	2.33124			3	2	2.13215
	1	2	2.61792			3	2	2.40737
	1	2	1.03554			3	2	1.77422
	1	2	2.49674			3	2	2.44569
	1	2	2.4764			3	2	2.19609
	1	2	0.87917			3	2	1.56474
	1	2	2.08492			3	2	1.81559
	1	2	3.01386			3	2	1.38363
	1	2	1.28579			3	2	2.53284
	2	1	2.35938			3	2	2.33495
	2	1	1.37183			3	2	2.02553
	2	1	2.82224			3	2	2.59705
	2	1	2.91189			3	2	2.27261
	2	1	2.75537			3	2	1.683
	2	1	0.140745			3	2	2.07487
	2	1	2.34513			3	2	2.43813
	2	1	1.24914			3	2	2.08259
	2	1	1.7746			3	2	1.74953
	2	1	1.64359			3	2	1.47275
	2	1	1.58006			3	2	0.810122
	2	1	0.33798			3	2	2.54654
	2	1	1.5634			3	2	0.131486
	2	1	3.14711			3	2	2.29761
	2	1	1.91458			3	2	2.97395
	2	1	2.47628			3	2	0.263458
	2	1	2.06867			3	2	1.15616
	2	1	1.86156			3	2	1.7157
	2	1	2.54715			3	3	0.599055
	2	1	1.3468			3	3	0.875535
	2	1	1.77012			3	3	0.877811
	2	1	2.32419			3	3	0.772709
	2	2	2.92478			3	3	0.366271
	2	2	1.53667			3	3	0.456149
	2	2	1.33741			3	3	1.35263
	2	3	0.862763			3	3	1.17202
	2	3	0.126224			3	3	0.735951
	2	3	0.158441			3	3	0.618752
	2	3	-0.0142036			3	3	1.01961
	2	3	0.926322			3	3	0.871572
	2	3	0.319047			3	3	1.52052
	2	3	0.552695			3	4	2.40038
	2	3	-0.19258			3	4	1.96987
	2	3	0.454493			3	4	2.77889
	2	3	0.438058			3	4	2.96578
	2	3	0.505116			3	4	2.64697
	2	3	0.842327			3	4	1.8137
	2	3	0.277448			3	4	2.55598
	2	3	0.478234			3	4	1.26685
	2	3	0.750189			3	4	1.4069
	2	3	0.158957			3	4	2.89455
	2	3	0.845407			3	4	1.80034
	2	3	-0.0755873			3	4	2.48201
	3	1	1.48372			3	4	2.63312
	3	1	0.586152			3	4	2.15609
	3	1	3.17343			4	2	1.27559
	3	1	2.63896			4	2	2.11042
	3	1	1.3252			4	2	1.91246
	3	1	2.00282			4	2	1.70423
	3	1	2.60075			4	2	1.64907
	3	1	2.04135			4	2	1.90067
	3	1	2.57402			4	2	1.81827
	3	1	1.75532			4	2	1.99677
	3	1	2.88747			4	2	2.94908
	3	1	2.28664			4	2	1.93671
	3	1	2.46387			4	2	0.990139
	3	1	2.01882			4	3	1.22137
	3	1	2.38414			4	3	1.14282
	3	1	1.7142			4	3	2.43851
	3	1	2.17525			4	3	1.69186
	3	1	1.75973			4	3	2.19307
	3	1	-0.282718			4	3	3.19352
	3	1	2.56306			4	3	1.95528
	3	1	1.289			4	3	2.29537
	3	1	2.61049			4	3	1.97917
	3	1	0.105821			4	3	2.013
	3	1	2.49275			4	4	1.24759
	3	2	0.324243			4	4	2.16817
	3	2	1.84894			4	4	3.34504
	3	2	3.21928			4	4	2.05008
	3	2	2.22453			4	4	1.12836
	3	2	2.9101			4	4	0.394297
	3	2	1.72436			5	3	0.652005
	3	2	2.81752			5	3	1.15479
	3	2	2.76347			5	3	0.834321
	3	2	1.50069			5	3	0.644992
	3	2	2.17193			5	3	0.838206
	3	2	1.93227			5	3	0.860926
	3	2	2.94407			5	3	1.28996
	3	2	2.70084			5	4	2.22048
	3	2	2.20806			5	4	1.26488
	3	2	3.00186			5	4	2.13077
	3	2	2.47534			5	4	0.816077
	3	2	1.4978			5	4	2.58984
	3	2	2.03414			5	4	0.938705
	3	2	2.3902			5	4	1.9147
	3	2	2.4601			5	4	1.23875
	3	2	1.67691			5	4	0.78791
	3	2	2.28425			6	3	1.05448
	3	2	1.25562			6	3	0.72147
	3	2	2.59033			6	3	0.814678
	3	2	0.073489			6	3	1.09657
	3	2	2.36037			6	3	0.608633
	3	2	2.81343			6	3	0.400754
	3	2	0.135578			6	3	0.489717
	3	2	2.1016			6	3	1.0048
	3	2	2.28377			6	3	0.145948
	3	3	1.45106			6	3	0.57146
	3	3	0.740524			6	3	0.622934
	3	3	0.580165			6	3	0.574514
	3	3	0.867818			6	3	0.533558
	3	3	0.458149			6	3	0.68705
	3	3	1.17844			6	3	1.23703
	3	3	0.62887			6	3	0.866391
	3	3	0.658228			6	3	0.678868
	3	3	0.600803			6	3	1.05068
	3	3	0.9167			6	3	0.890679
	3	3	1.54603			6	3	1.29353
	3	3	1.11702			6	3	0.223275
	3	3	1.47682			6	3	0.795759
	3	4	1.84579			6	3	0.178545
	3	4	1.74654			6	3	0.92615
	3	4	2.27343			6	4	3.15868
	3	4	2.39632			6	4	1.41875
	3	4	2.37164			6	4	2.19146
	3	4	2.16687			6	4	0.396218
	3	4	2.54499			6	4	1.88507
	3	4	1.45537			6	4	-0.115633
	3	4	0.228632			6	4	0.812365
	3	4	2.36632			6	4	0.564374
	3	4	1.46195			6	4	0.807018
	3	4	1.8579			6	4	2.41556
	3	4	2.54961			6	4	2.40815
	3	4	2.22218			6	4	2.08686
	4	1	2.09903			6	4	1.25149
	4	1	1.65659			6	4	2.11741
	4	1	1.80463			6	4	1.66793
	4	1	2.78885			6	4	0.342169
	4	1	1.94487			6	4	2.15422
	4	1	0.970278			6	4	1.719
	4	1	1.85985			6	4	0.855918
	4	2	1.53359			6	4	1.24139
	4	2	1.35652			6	4	1.58947
	4	2	2.17224			6	4	1.95486
	4	2	0.925649			6	4	2.22606
	4	2	1.51896
	4	2	2.39643
	4	2	1.51599
	4	2	2.82824
	4	2	2.98627
	4	2	2.22294
	4	2	1.16429
	4	3	1.59374
	4	3	1.0751
	4	3	2.15856
	4	3	1.04631
	4	3	1.3365
	4	3	1.7868
	4	3	0.801469
	4	3	1.4698
	4	3	1.43922
	4	3	0.860104
	4	4	1.224
	4	4	0.353988
	4	4	0.887816
	4	4	0.741059
	4	4	1.41649
	4	4	0.688143
	5	1	2.87345
	5	1	3.1503
	5	1	0.688667
	5	1	2.79726
	5	1	1.13938
	5	1	1.20132
	5	1	1.82889
	5	3	0.935284
	5	3	1.07411
	5	3	0.580828
	5	3	0.597081
	5	3	0.6654
	5	3	0.899218
	5	3	1.11424
	5	4	3.07348
	5	4	2.61161
	5	4	2.05455
	5	4	1.52299
	5	4	2.52135
	5	4	1.40515
	5	4	2.46123
	5	4	1.4416
	5	4	1.84185
	6	1	1.73765
	6	1	2.54128
	6	1	-0.36513
	6	1	1.67853
	6	1	1.5065
	6	1	1.04664
	6	1	2.38412
	6	1	1.48787
	6	1	0.53487
	6	1	1.20737
	6	1	1.61334
	6	1	1.47852
	6	1	0
	6	1	1.02167
	6	3	0.891706
	6	3	0.865584
	6	3	1.0144
	6	3	1.23328
	6	3	0.415085
	6	3	0.917996
	6	3	0.419354
	6	3	1.1014
	6	3	1.51406
	6	3	0.811935
	6	3	0.315269
	6	3	-0.191531
	6	3	0.328993
	6	3	0.624599
	6	3	1.52733
	6	3	0.834539
	6	3	0.606605
	6	3	1.35604
	6	3	1.30441
	6	3	0.473698
	6	3	1.28834
	6	3	0.528605
	6	3	-0.136646
	6	3	0.523763
	6	4	3.22095
	6	4	1.57318
	6	4	2.62076
	6	4	2.13595
	6	4	1.99429
	6	4	0.520815
	6	4	1.2645
	6	4	1.25112
	6	4	1.82942
	6	4	1.72832
	6	4	1.39601
	6	4	2.03309
	6	4	1.29235
	6	4	1.56151
	6	4	0.777803
	6	4	0.539887
	6	4	2.26283
	6	4	1.77301
	6	4	1.5626
	6	4	2.15837
	6	4	2.0089
	6	4	1.80838
	6	4	2.49483
G) DLS unit spiking, trial-averaged modulation		1=BL, 2=automatic, 3=variable, 4=relearned					1=BL, 2=automatic, 3=variable, 4=relearned
A location reaches	Rat	Session Type	Unit peak		B location reaches	Rat	Session Type	Unit peak
	1	1	0.272118			1	2	0.273285
	1	1	1.85111			1	2	2.04327
	1	1	1.39502			1	2	2.06598
	1	1	0.971115			1	2	2.17091
	1	1	1.75694			1	2	1.66983
	1	1	0.844201			1	2	2.82296
	1	1	0.289454			1	2	1.20311
	1	1	1.89096			1	2	0.505835
	1	2	1.68085			1	2	1.85604
	1	2	2.19763			1	2	0.620845
	1	2	2.30711			1	2	0.526347
	1	2	2.64203			1	2	1.94839
	1	2	1.53582			2	2	0.704559
	1	2	2.17228			2	2	0
	1	2	1.04447			2	2	0.508513
	1	2	0.909134			2	2	0.407292
	1	2	1.89988			2	2	0.92136
	1	2	0.893581			2	3	0.737031
	1	2	1.07555			2	3	0.879454
	1	2	2.27375			2	3	1.20092
	2	1	0.28833			2	3	0.878976
	2	1	1.34706			3	2	1.38767
	2	1	1.39872			3	2	1.54464
	2	1	1.05572			3	2	1.76334
	2	2	1.07541			3	2	2.06664
	2	2	2.36807			3	2	2.3073
	2	2	1.74569			3	2	0.775974
	2	2	1.19585			3	2	2.22953
	2	2	1.89168			3	2	1.73523
	2	3	0.039254			3	2	2.27819
	2	3	0.49261			3	2	2.96852
	2	3	0.572565			3	2	1.8424
	2	3	0.874388			3	2	1.8259
	3	1	1.475			3	2	1.95364
	3	1	0.956639			3	2	3.11503
	3	1	1.33936			3	2	1.54568
	3	1	1.23294			3	2	2.38414
	3	1	2.20442			3	2	3.00359
	3	1	1.15179			3	2	1.89327
	3	1	1.8793			3	2	2.35057
	3	1	1.82916			3	2	2.59099
	3	1	2.5048			3	3	0.547407
	3	1	2.96136			3	3	1.29519
	3	1	1.96492			3	3	0.681747
	3	1	1.6165			3	3	0.840999
	3	1	2.74739			3	3	0.723659
	3	1	2.02367			3	3	0.725978
	3	1	1.53613			3	3	0.668155
	3	1	2.49939			3	3	0.903725
	3	1	2.66873			3	3	1.35874
	3	1	2.70055			3	3	0.818226
	3	1	2.58176			3	3	0.694052
	3	1	2.3953			3	3	1.03574
	3	1	2.77721			3	3	0.720317
	3	2	1.4316			3	3	0.958179
	3	2	1.78091			3	4	1.99513
	3	2	1.55796			3	4	2.30989
	3	2	2.18751			3	4	2.2386
	3	2	1.53049			3	4	3.12262
	3	2	1.66159			3	4	3.02583
	3	2	2.17424			3	4	2.26234
	3	2	2.12675			3	4	1.89476
	3	2	2.07672			3	4	2.36694
	3	2	2.9763			3	4	0.985687
	3	2	1.93097			3	4	2.10578
	3	2	1.13138			3	4	2.56019
	3	2	2.29924			3	4	2.35556
	3	2	3.17274			3	4	2.28529
	3	2	1.48336			4	2	1.72946
	3	2	2.54019			4	2	1.51591
	3	2	2.81782			4	2	0.947993
	3	2	1.67634			4	2	1.15096
	3	2	2.43177			4	2	1.27736
	3	2	2.68719			4	2	0.895604
	3	3	1.02225			4	3	1.2047
	3	3	0.422264			4	3	1.60208
	3	3	0.514149			4	3	0.985692
	3	3	1.38756			4	3	0.789025
	3	3	0.682655			4	3	0.912606
	3	3	1.11498			4	3	1.31846
	3	3	0.776258			4	4	1.35386
	3	3	0.966997			4	4	1.06417
	3	3	1.39353			4	4	1.44151
	3	3	1.10452			4	4	1.53998
	3	3	1.08124			4	4	0.357432
	3	3	1.47661			4	4	1.25619
	3	3	0.853641			4	4	0.572201
	3	3	0.835641			4	4	1.54773
	3	4	1.85024			4	4	1.39982
	3	4	1.85603			4	4	1.56943
	3	4	1.44115			4	4	1.72704
	3	4	2.64448			5	3	0.833532
	3	4	2.52285			5	3	0.808794
	3	4	1.56862			5	3	1.44077
	3	4	1.16295			5	3	0.728778
	3	4	1.82029			5	3	1.01585
	3	4	1.36453			5	3	0.939324
	3	4	1.07567			5	3	0.7431
	3	4	2.37057			5	3	0.304797
	3	4	1.57968			5	3	0.599194
	3	4	1.14866			5	3	0.167219
	4	2	1.53211			5	3	0.858761
	4	2	0.851316			5	3	0.940862
	4	2	0.835007			5	3	0.820743
	4	2	0.786372			5	4	1.52302
	4	2	0.785295			5	4	0.998085
	4	2	1.0433			5	4	1.44318
	4	3	0.496775			5	4	0.243361
	4	3	0.67566			5	4	1.23532
	4	3	0.482768			5	4	1.86195
	4	3	0.222731			5	4	0.475157
	4	3	1.11621			5	4	2.018
	4	3	0.813436			5	4	1.8363
	4	4	0.689654			5	4	1.75568
	4	4	1.46313			5	4	1.44258
	4	4	0.65035			5	4	2.15987
	4	4	0.371097			5	4	0.946771
	4	4	0.324955			5	4	0.699775
	4	4	1.24331			5	4	0.65091
	4	4	0.837635			5	4	1.42464
	4	4	0.613392			6	3	0.213049
	4	4	1.11176			6	3	1.06655
	4	4	0.646784			6	3	1.01414
	4	4	0.648044			6	3	0.605039
	5	1	1.97864			6	3	0.88643
	5	1	0.759593			6	3	0.743154
	5	1	-0.208058			6	3	0.734965
	5	1	0.8244			6	3	0.935578
	5	1	1.29749			6	3	0.72962
	5	1	0.429364			6	3	0.952161
	5	1	2.14421			6	3	-0.00859994
	5	1	1.71619			6	3	0.669725
	5	1	1.06305			6	3	1.21587
	5	1	1.45878			6	3	-0.0635187
	5	1	1.27127			6	3	1.14284
	5	1	0.901867			6	3	0.862904
	5	1	0.73059			6	3	-0.0458967
	5	3	1.78013			6	3	0.61123
	5	3	0.731578			6	3	0.935587
	5	3	0.0400493			6	3	1.10508
	5	3	0.187134			6	3	0.0489052
	5	3	0.615845			6	4	0.977074
	5	3	0.251097			6	4	0.817305
	5	3	0.739433			6	4	1.30654
	5	3	0.566773			6	4	1.05136
	5	3	0.676205			6	4	1.922
	5	3	1.12524			6	4	1.94422
	5	3	0.523375			6	4	1.77426
	5	3	-0.170989			6	4	2.62628
	5	3	-0.0336355			6	4	1.31187
	5	4	1.42501			6	4	3.23401
	5	4	1.39232			6	4	1.09031
	5	4	1.48604			6	4	1.08208
	5	4	1.22425			6	4	1.21648
	5	4	0.469417			6	4	2.12468
	5	4	2.37432			6	4	1.96847
	5	4	1.38407			6	4	0.645963
	5	4	2.00611			6	4	0.767879
	5	4	2.07522			6	4	2.02161
	5	4	2.23701			6	4	1.47559
	5	4	2.08676			6	4	1.9131
	5	4	2.15773			6	4	2.82774
	5	4	1.98579			6	4	1.94412
	5	4	2.25369			6	4	1.7943
	5	4	1.5314
	5	4	1.94565
	6	1	0.728853
	6	1	0.298323
	6	1	0.424926
	6	1	0.191814
	6	1	0.801256
	6	1	1.63113
	6	1	0.827448
	6	1	2.89212
	6	1	0.200228
	6	1	-0.415067
	6	1	1.25927
	6	1	0.10341
	6	1	1.05104
	6	1	0.117148
	6	1	1.43277
	6	1	-0.256632
	6	3	1.01368
	6	3	1.24286
	6	3	1.03776
	6	3	0.849439
	6	3	0.926102
	6	3	1.29577
	6	3	1.07772
	6	3	0.300378
	6	3	0.622417
	6	3	0.795743
	6	3	1.06378
	6	3	1.51456
	6	3	0.625032
	6	3	1.30096
	6	3	1.00553
	6	3	1.10477
	6	3	1.93271
	6	3	1.31133
	6	3	0.714124
	6	3	0.732404
	6	3	1.17961
	6	4	0.541374
	6	4	0.665402
	6	4	1.28737
	6	4	1.3058
	6	4	2.27415
	6	4	2.2534
	6	4	1.09279
	6	4	2.3713
	6	4	0.921601
	6	4	2.37338
	6	4	1.53497
	6	4	1.95189
	6	4	0.648351
	6	4	2.24321
	6	4	2.24327
	6	4	1.44387
	6	4	1.86584
	6	4	2.18131
	6	4	1.27708
	6	4	0.617956
	6	4	2.14501
	6	4	1.22817
	6	4	2.00058
H) -del Prop R1 to A	1=automatic, 2=variable, 3=relearned			I) Prop R1 to B	1=automatic, 2=variable, 3=relearned
Rat	Session Type	Drop in reach to A from prior session		Rat	Session Type	Prop R1 to B
1	1	0.0518701		1	1	0
1	1	-0.170111		1	1	0
1	1	0.157563		1	1	0.0178571
1	1	-0.0232919		1	1	0.326087
1	1	0.0015688		1	1	0.329897
1	1	0.0834114		1	1	0.262626
2	1	-0.277213		2	1	0.0163934
2	1	0.128829		2	1	0.010101
2	1	-0.0300372		2	1	0.0263158
2	2	0.1098		2	2	0.183908
3	1	0.212121		3	1	0.282828
3	2	0.359768		3	2	0.595745
3	3	-0.193992		3	3	0.352941
3	3	0.220588		3	3	0.625
4	1	-0.171429		4	1	0.27551
4	2	0.491429		4	2	0.6
4	3	0.0659155		4	3	0.774648
4	3	0.00408451		4	3	0.55
5	2	0.324848		5	2	0.393939
5	3	0.131313		5	3	0.484848
5	3	0.131313		5	3	0.525253
5	3	0.109668		5	3	0.417582
5	3	-0.0171429		5	3	0.67
6	2	0.235177		6	2	0.585106
6	3	-0.0913389		6	3	0.515152
6	3	0.177565		6	3	0.663158
6	3	0.0547581		6	3	0.747475
6	3	-0.0311276		6	3	0.642857

## Sheet: Fig3
B) M1 trial-to-template correlation over time
Rat 3	A-A	B-B	B-B	B-B		Rat 5	A-A	B-B	B-B
	BL	Auto	Var	Rel			BL	Auto	Rel
	0.367615	0.427407	-0.109155	0.441559			0.365946	-0.0757261	0.14736
	0.35268	0.190388	0.0285362	0.292381			0.246255	-0.186338	0.325082
	0.284456	0.26652	-0.0268141	0.238505			0.321839	-0.114984	0.36342
	0.42859	0.410788	-0.064831	0.0511774			0.434682	-0.331161	0.226829
	0.212997	0.402056	0.112367	0.195279			0.313958	0.23591	0.39036
	0.330133	0.413988	0.0286404	0.330186			0.456965	-0.0584584	0.524086
	0.358188	0.357287	-0.0960175	0.521886			0.303135	-0.155243	0.290739
	0.443317	0.242202	0.10243	0.59993			0.42452	0.171664	0.285069
	0.458906	0.385594	0.103899	0.213204			0.381268	-0.0493128	0.425282
	0.320481	0.455796	0.000274894	0.400921			0.0912354	-0.225495	0.34366
	0.325429	0.475564	-0.00878404	0.299257			0.388486	-0.142747	0.315179
	0.235059	0.319004	0.219552	0.356605			0.225089	-0.188287	0.419671
	0.431666	0.247378	-0.107211	0.329539			0.414789	-0.0184841	0.484613
	0.292807	0.458051	0.00483156	0.226754			0.380182	-0.398585	0.334805
	0.395787	0.223181	0.180482	0.502622			0.322917	-0.157446	0.507215
	0.202226	0.209829	-0.180972	0.443047			0.356841	-0.0441337	0.146798
	0.293352	0.289195	0.070129	0.462889			0.291546	-0.0103743	0.238642
	0.328789	0.384341	0.0452172	0.253248			0.440624	-0.116746	0.178582
	0.270755	0.375219	-0.0457643	0.400429			0.448431	0.102974	0.199722
	0.365241	0.136245	0.0772916	0.272243			0.141284	-0.124328	0.404644
	0.43719	0.209499	-0.0987203	0.350698			0.322164	0.0756563	0.257014
	0.125363	0.402671	0.00230713	0.3621			0.424945	-0.0399548	0.340388
	0.237507	0.283469	-0.0514875	0.272813			0.347012	-0.13867	0.366881
	0.2404	0.370054	0.0830701	0.4898			0.0217589	0.285369	0.303381
	0.466065	0.245612	0.10739	0.513637			0.360011	-0.214354	0.367082
	0.33889	0.484865	-0.0375452	0.395002			0.212685	0.0794871	0.118109
	0.377205	0.459179	-0.165477	0.398986			0.235965	0.152913	0.236319
	0.365728	0.339278	-0.00221616	0.455947			0.350961	-0.214141	0.290051
	0.35785		-0.113775	0.46602			0.263088	-0.185567	0.266844
	0.35201		0.00668077	0.435083			-0.130236	-0.112833	0.223581
	0.221751		-0.187913	0.441553			0.124162	-0.365838	0.171483
	0.0956907		-0.0815039	0.406432			0.323545	-0.225108	0.167678
	0.333972		-0.0609045	0.196667			0.553396	0.0528468	0.111285
	0.394979		-0.00212481	0.543681			0.323683	0.0250205	0.322467
	0.4314		-0.079752	0.616489			0.309881	-0.152863	0.144575
	0.190046		-0.0238089	0.40346			0.485257	0.236994	0.268751
	0.396244		-0.00340734	0.47035			0.282081	-0.0444856	0.25971
	0.513343		-0.137236	0.433499			0.452619	-0.17841	0.326327
	0.262568		-0.0347693	0.323026			0.299296	-0.0411007	0.376774
	0.367326		-0.0801433	0.387442			0.26644		0.397391
	0.436788		-0.148558	0.299659			0.412982		0.230101
	0.352932		0.0224829	0.539552			-0.040565		0.450182
	0.245437		0.0263989	0.453182					0.204644
	0.217339		-0.0378791	0.305302					0.215108
	0.488003		-0.168468	0.323927					0.124661
	0.355853		-0.0751711	0.373655					0.270887
	0.47272		0.0573588	0.442268					0.3471
	0.420007		0.08547	0.498434					0.313083
	0.388126		-0.144578	0.385129
	0.387708		-0.0375995	0.436385
	0.285098		-0.100472	0.505837
	0.272761		-0.00550156	0.49604
	0.275745		-0.075381	0.017944
	0.305907		-0.13413	0.479808
	0.272429		-0.249473	0.611656
	0.373467		-0.0615657	0.262772
	0.270649			0.432289
	0.349294			0.424366
	0.463951			0.409777
	0.260865			0.141346
	0.495267
	0.363168
	0.49844
	0.488267
	0.394389
	0.3604
	0.241013
	0.391201
	0.417712
	0.518568
	0.362369
	0.373258
	0.38557
	0.275002
	0.485223
	0.342555
	0.412765
	0.404324
	0.38191
	0.488592
	0.480897
	0.455104
	0.390625
	0.332818
C) M1 trial-to-template correlation over time
A-A	1=BL, 2=automatic, 3=variable, 4=relearned			B-B	1=BL, 2=automatic, 3=variable, 4=relearned
Rat	Session Type	Single trial correlation		Rat	Session Type	Single trial correlation
1	1	0.461015		1	3	-0.0252605
1	1	0.284124		1	3	-0.152296
1	1	0.370029		1	3	0.00813292
1	1	0.25009		1	3	0.0116757
1	1	0.401234		1	3	-0.205356
1	1	0.210438		1	3	-0.0611376
1	1	0.0267366		1	3	-0.00766196
1	1	0.215152		1	3	-0.069315
1	1	0.290368		1	3	-0.152364
1	1	0.157927		1	3	-0.105923
1	1	0.472699		1	3	0.0760184
1	1	0.336836		1	3	-0.171584
1	1	0.240839		1	3	-0.140942
1	1	0.461661		1	3	-0.134098
1	1	0.0571328		1	3	-0.153889
1	1	0.160574		1	3	-0.155512
1	1	0.500498		2	2	0.378392
1	1	0.536844		2	2	0.244674
1	1	0.184128		2	2	0.253006
1	1	0.139689		2	2	0.367556
1	1	0.151262		2	2	0.198249
1	1	0.224121		2	2	0.475955
1	1	0.282818		2	2	0.266722
1	1	0.349682		2	2	0.101871
1	1	0.111464		2	2	0.347635
1	1	0.16871		2	2	0.426982
1	1	0.262348		2	2	0.188242
1	1	0.4604		2	2	-0.0509389
1	1	0.414661		2	2	0.164007
1	1	0.456566		2	2	0.306883
1	1	0.301095		2	2	0.00640016
1	1	0.513976		2	2	0.130757
1	1	0.17186		2	2	0.239341
1	1	0.388431		2	2	0.517263
1	1	0.333926		2	2	0.425107
1	1	0.188984		2	2	0.433503
1	1	0.24236		2	2	0.412698
1	1	0.222457		2	2	0.441775
1	1	0.320522		2	2	0.439015
1	1	0.474141		2	2	0.255086
1	1	0.3409		2	2	0.249755
1	1	-0.00634349		2	2	0.467035
1	1	0.145747		3	2	0.427407
1	1	0.408992		3	2	0.190388
1	1	0.440083		3	2	0.26652
1	1	0.323171		3	2	0.410788
1	1	0.465429		3	2	0.402056
1	1	0.303164		3	2	0.413988
1	1	0.392177		3	2	0.357287
1	1	0.0593999		3	2	0.242202
1	1	0.432037		3	2	0.385594
1	1	0.179789		3	2	0.455796
1	1	0.282066		3	2	0.475564
1	1	0.392184		3	2	0.319004
1	1	0.394262		3	2	0.247378
1	1	0.272051		3	2	0.458051
1	1	0.29029		3	2	0.223181
1	1	0.269726		3	2	0.209829
1	1	0.421627		3	2	0.289195
1	1	0.186561		3	2	0.384341
1	1	0.216791		3	2	0.375219
1	1	0.403928		3	2	0.136245
1	1	0.373945		3	2	0.209499
1	1	0.186207		3	2	0.402671
1	1	0.275445		3	2	0.283469
1	1	-0.055214		3	2	0.370054
1	1	0.309851		3	2	0.245612
1	1	0.228051		3	2	0.484865
1	1	0.421241		3	2	0.459179
1	3	-0.070645		3	2	0.339278
1	3	-0.0535825		3	3	-0.109155
1	3	0.00491067		3	3	0.0285362
1	3	-0.079117		3	3	-0.0268141
1	3	0.0396156		3	3	-0.064831
1	3	0.103527		3	3	0.112367
1	3	-0.0234296		3	3	0.0286404
1	3	-0.146853		3	3	-0.0960175
1	3	0.0448919		3	3	0.10243
1	3	0.030553		3	3	0.103899
1	3	-0.208239		3	3	0.000274894
1	3	-0.145102		3	3	-0.00878404
1	3	-0.0227206		3	3	0.219552
1	3	0.00211127		3	3	-0.107211
1	3	-0.169419		3	3	0.00483156
1	3	0.0354075		3	3	0.180482
1	3	-0.0663493		3	3	-0.180972
1	3	-0.0418948		3	3	0.070129
1	3	-0.0103094		3	3	0.0452172
1	3	0.00539333		3	3	-0.0457643
1	3	-0.157243		3	3	0.0772916
1	3	-0.111129		3	3	-0.0987203
1	3	-0.144497		3	3	0.00230713
1	3	-0.000478117		3	3	-0.0514875
1	3	0.014933		3	3	0.0830701
1	3	-0.211699		3	3	0.10739
1	3	-0.266993		3	3	-0.0375452
1	3	-0.0868771		3	3	-0.165477
1	3	0.0453731		3	3	-0.00221616
1	3	-0.100173		3	3	-0.113775
1	3	-0.160301		3	3	0.00668077
1	3	-0.181157		3	3	-0.187913
1	3	-0.127232		3	3	-0.0815039
1	3	-0.0233014		3	3	-0.0609045
1	3	0.0200157		3	3	-0.00212481
1	3	-0.0525151		3	3	-0.079752
1	3	0.189472		3	3	-0.0238089
1	3	-0.132956		3	3	-0.00340734
1	3	0.0199342		3	3	-0.137236
1	3	0.0553882		3	3	-0.0347693
1	3	-0.115897		3	3	-0.0801433
1	3	-0.133893		3	3	-0.148558
1	3	0.0656146		3	3	0.0224829
1	3	-0.111056		3	3	0.0263989
1	3	-0.0750553		3	3	-0.0378791
1	3	-0.133767		3	3	-0.168468
1	3	0.0743777		3	3	-0.0751711
1	3	0.0152661		3	3	0.0573588
1	3	-0.13235		3	3	0.08547
1	3	-0.111168		3	3	-0.144578
1	3	-0.0687529		3	3	-0.0375995
1	3	-0.119219		3	3	-0.100472
1	3	-0.103652		3	3	-0.00550156
1	3	-0.109369		3	3	-0.075381
1	3	-0.0791339		3	3	-0.13413
1	3	-0.0782751		3	3	-0.249473
1	3	0.0704768		3	3	-0.0615657
1	3	0.00884153		3	4	0.441559
1	3	-0.0660881		3	4	0.292381
1	3	-0.0913635		3	4	0.238505
1	3	-0.0715786		3	4	0.0511774
1	3	0.0776433		3	4	0.195279
1	3	0.0825415		3	4	0.330186
1	3	-0.205289		3	4	0.521886
1	3	-0.13279		3	4	0.59993
1	3	0.080729		3	4	0.213204
2	1	-0.102243		3	4	0.400921
2	1	0.334747		3	4	0.299257
2	1	0.3872		3	4	0.356605
2	1	0.39747		3	4	0.329539
2	1	0.429035		3	4	0.226754
2	1	0.400053		3	4	0.502622
2	1	0.36782		3	4	0.443047
2	1	0.00247496		3	4	0.462889
2	1	-0.0411304		3	4	0.253248
2	1	0.501847		3	4	0.400429
2	1	0.312596		3	4	0.272243
2	1	-0.0052046		3	4	0.350698
2	1	0.114964		3	4	0.3621
2	1	0.170326		3	4	0.272813
2	1	0.186573		3	4	0.4898
2	1	0.0257948		3	4	0.513637
2	1	-0.102483		3	4	0.395002
2	1	0.356187		3	4	0.398986
2	1	0.393665		3	4	0.455947
2	1	0.0351424		3	4	0.46602
2	1	-0.175235		3	4	0.435083
2	1	0.284795		3	4	0.441553
2	1	-0.0815602		3	4	0.406432
2	1	-0.0596145		3	4	0.196667
2	1	0.200267		3	4	0.543681
2	1	0.0195501		3	4	0.616489
2	1	-0.15788		3	4	0.40346
2	1	0.0278189		3	4	0.47035
2	1	0.0111078		3	4	0.433499
2	1	0.0995335		3	4	0.323026
2	1	-0.228794		3	4	0.387442
2	1	0.210325		3	4	0.299659
2	1	-0.258818		3	4	0.539552
2	1	0.173048		3	4	0.453182
2	1	-0.0345643		3	4	0.305302
2	1	0.0387659		3	4	0.323927
2	1	0.286926		3	4	0.373655
2	1	-0.0143613		3	4	0.442268
2	1	0.436343		3	4	0.498434
2	1	0.393428		3	4	0.385129
2	1	0.398694		3	4	0.436385
2	1	0.321557		3	4	0.505837
2	1	0.0116054		3	4	0.49604
2	1	-0.129811		3	4	0.017944
2	1	0.242941		3	4	0.479808
2	1	-0.014874		3	4	0.611656
2	1	0.30923		3	4	0.262772
2	1	0.499425		3	4	0.432289
2	1	0.192497		3	4	0.424366
2	1	0.224412		3	4	0.409777
2	1	0.373879		3	4	0.141346
2	1	0.368895		4	2	0.372933
2	1	0.458214		4	2	-0.00421609
2	1	7.77878e-05		4	2	0.358807
2	1	-0.115381		4	2	0.0122693
2	1	-0.147878		4	2	0.121421
2	1	0.0252009		4	2	0.284209
2	1	0.19243		4	2	0.0877098
2	1	0.326148		4	2	0.134039
2	1	0.420028		4	2	-0.0506455
2	1	0.306834		4	2	0.0206177
2	1	0.35011		4	2	0.264757
2	1	0.473349		4	2	0.349857
2	1	0.352388		4	2	0.259004
2	2	0.362325		4	2	0.0423527
2	2	0.294761		4	2	0.344035
2	2	0.364944		4	2	0.311331
2	2	0.442618		4	2	0.176909
2	2	0.362749		4	2	0.379602
2	2	0.0529578		4	2	0.174442
2	2	0.484591		4	2	0.218478
2	2	0.379878		4	2	0.360731
2	2	0.443576		4	2	0.188107
2	2	0.408167		4	2	0.222549
2	2	0.235683		4	2	0.338512
2	2	0.232479		4	2	0.163778
2	2	0.307374		4	2	0.256796
2	2	0.327673		4	2	0.145244
2	2	0.0603355		4	3	0.148385
2	2	0.410905		4	3	0.138152
2	2	0.373025		4	3	0.443615
2	2	0.445161		4	3	0.216738
2	2	0.449123		4	3	0.258486
2	2	0.388551		4	3	0.180791
2	2	0.342752		4	3	0.368537
2	2	0.515956		4	3	0.293954
2	2	0.275008		4	3	0.386235
2	2	0.272711		4	3	0.282759
2	2	0.477157		4	3	0.420393
2	2	0.328541		4	3	0.21699
2	2	0.430857		4	3	0.330383
2	2	0.184973		4	3	0.242797
2	2	0.401033		4	3	0.283446
2	2	0.305782		4	3	0.207685
2	2	0.0325799		4	3	0.313738
2	2	-0.0232225		4	3	0.290263
2	2	-0.0343246		4	3	0.305193
2	2	0.483997		4	3	0.591801
2	2	0.305714		4	3	0.213672
2	2	0.326558		4	3	0.322662
2	2	0.453676		4	3	0.500773
2	2	0.313257		4	3	0.276325
2	2	0.460467		4	3	0.224935
2	2	0.290662		4	3	0.356275
2	2	0.469833		4	3	0.482715
2	2	0.281013		4	3	0.525976
2	2	0.250034		4	3	0.50367
2	2	0.313132		4	3	0.538218
2	2	0.411782		4	3	0.292078
2	2	0.402156		4	3	0.379933
2	2	0.476715		4	3	0.327974
2	2	0.460384		4	3	0.300107
2	2	0.480842		4	3	0.307858
2	2	0.399272		4	3	0.284911
2	2	0.563855		4	3	0.0733487
2	2	0.521402		4	3	0.297789
2	2	0.412294		4	3	0.342037
2	2	0.498376		4	3	-0.0362321
3	1	0.367615		4	3	0.340546
3	1	0.35268		4	3	0.400725
3	1	0.284456		4	3	0.287462
3	1	0.42859		4	3	0.395884
3	1	0.212997		4	3	0.348913
3	1	0.330133		4	3	0.240298
3	1	0.358188		4	3	0.389593
3	1	0.443317		4	3	0.206644
3	1	0.458906		4	3	0.341103
3	1	0.320481		4	3	0.360634
3	1	0.325429		4	3	0.511281
3	1	0.235059		4	3	0.151948
3	1	0.431666		4	3	0.367983
3	1	0.292807		4	3	0.216064
3	1	0.395787		4	3	0.477144
3	1	0.202226		4	3	0.293504
3	1	0.293352		4	3	0.468543
3	1	0.328789		4	3	0.426057
3	1	0.270755		4	3	0.353693
3	1	0.365241		4	3	0.413355
3	1	0.43719		4	4	0.437702
3	1	0.125363		4	4	0.0278806
3	1	0.237507		4	4	0.111275
3	1	0.2404		4	4	0.0634213
3	1	0.466065		4	4	0.235922
3	1	0.33889		4	4	0.0809362
3	1	0.377205		4	4	0.182982
3	1	0.365728		4	4	0.205209
3	1	0.35785		4	4	0.0461173
3	1	0.35201		4	4	0.00701309
3	1	0.221751		4	4	0.463513
3	1	0.0956907		4	4	0.205455
3	1	0.333972		4	4	0.0380291
3	1	0.394979		4	4	0.317684
3	1	0.4314		4	4	0.486508
3	1	0.190046		4	4	0.115803
3	1	0.396244		4	4	0.28728
3	1	0.513343		4	4	0.19764
3	1	0.262568		4	4	0.483649
3	1	0.367326		4	4	0.227352
3	1	0.436788		4	4	0.258092
3	1	0.352932		4	4	0.233384
3	1	0.245437		4	4	0.228064
3	1	0.217339		4	4	0.548173
3	1	0.488003		4	4	0.0628358
3	1	0.355853		4	4	0.426196
3	1	0.47272		4	4	0.159996
3	1	0.420007		4	4	0.370868
3	1	0.388126		4	4	0.471606
3	1	0.387708		4	4	0.164391
3	1	0.285098		4	4	0.387242
3	1	0.272761		4	4	0.213302
3	1	0.275745		4	4	0.409609
3	1	0.305907		4	4	0.395073
3	1	0.272429		4	4	0.257051
3	1	0.373467		4	4	0.181258
3	1	0.270649		4	4	0.320788
3	1	0.349294		4	4	0.502104
3	1	0.463951		4	4	0.17196
3	1	0.260865		4	4	0.364362
3	1	0.495267		4	4	0.112225
3	1	0.363168		4	4	0.0519016
3	1	0.49844		4	4	0.275956
3	1	0.488267		4	4	0.237085
3	1	0.394389		4	4	0.161845
3	1	0.3604		4	4	0.266953
3	1	0.241013		4	4	0.393626
3	1	0.391201		4	4	0.369058
3	1	0.417712		4	4	0.381461
3	1	0.518568		4	4	0.511645
3	1	0.362369		4	4	0.242056
3	1	0.373258		4	4	0.334743
3	1	0.38557		4	4	0.210333
3	1	0.275002		4	4	0.471206
3	1	0.485223		4	4	0.0496754
3	1	0.342555		5	3	-0.0757261
3	1	0.412765		5	3	-0.186338
3	1	0.404324		5	3	-0.114984
3	1	0.38191		5	3	-0.331161
3	1	0.488592		5	3	0.23591
3	1	0.480897		5	3	-0.0584584
3	1	0.455104		5	3	-0.155243
3	1	0.390625		5	3	0.171664
3	1	0.332818		5	3	-0.0493128
3	2	0.246096		5	3	-0.225495
3	2	0.348965		5	3	-0.142747
3	2	0.326638		5	3	-0.188287
3	2	0.275495		5	3	-0.0184841
3	2	0.341258		5	3	-0.398585
3	2	0.360766		5	3	-0.157446
3	2	0.317882		5	3	-0.0441337
3	2	0.441935		5	3	-0.0103743
3	2	0.398143		5	3	-0.116746
3	2	0.398239		5	3	0.102974
3	2	0.298566		5	3	-0.124328
3	2	0.334837		5	3	0.0756563
3	2	0.405973		5	3	-0.0399548
3	2	0.324005		5	3	-0.13867
3	2	0.376485		5	3	0.285369
3	2	0.387993		5	3	-0.214354
3	2	0.309481		5	3	0.0794871
3	2	0.293165		5	3	0.152913
3	2	0.207899		5	3	-0.214141
3	2	0.228364		5	3	-0.185567
3	2	0.402342		5	3	-0.112833
3	2	0.323043		5	3	-0.365838
3	2	0.297326		5	3	-0.225108
3	2	0.333578		5	3	0.0528468
3	2	0.360095		5	3	0.0250205
3	2	0.19038		5	3	-0.152863
3	2	0.458906		5	3	0.236994
3	2	0.393996		5	3	-0.0444856
3	2	0.319443		5	3	-0.17841
3	2	0.500503		5	3	-0.0411007
3	2	0.402619		5	4	0.14736
3	2	0.250168		5	4	0.325082
3	2	0.303553		5	4	0.36342
3	2	0.365919		5	4	0.226829
3	2	0.320358		5	4	0.39036
3	2	0.472457		5	4	0.524086
3	2	0.527407		5	4	0.290739
3	2	0.293008		5	4	0.285069
3	2	0.349608		5	4	0.425282
3	2	0.455212		5	4	0.34366
3	2	0.503351		5	4	0.315179
3	2	0.240666		5	4	0.419671
3	2	0.422439		5	4	0.484613
3	2	0.452095		5	4	0.334805
3	2	0.410457		5	4	0.507215
3	2	0.283414		5	4	0.146798
3	2	0.433794		5	4	0.238642
3	2	0.229464		5	4	0.178582
3	2	0.382245		5	4	0.199722
3	2	0.480262		5	4	0.404644
3	2	0.365476		5	4	0.257014
3	2	0.452369		5	4	0.340388
3	2	0.384154		5	4	0.366881
3	2	0.42545		5	4	0.303381
3	2	0.288798		5	4	0.367082
3	2	0.379322		5	4	0.118109
3	2	0.44413		5	4	0.236319
3	2	0.352063		5	4	0.290051
3	2	0.435739		5	4	0.266844
3	2	0.410077		5	4	0.223581
3	2	0.264275		5	4	0.171483
3	2	0.388642		5	4	0.167678
3	2	0.378853		5	4	0.111285
3	3	-0.0821484		5	4	0.322467
3	3	0.0070807		5	4	0.144575
3	3	-0.130154		5	4	0.268751
3	3	-0.0184108		5	4	0.25971
3	3	0.00652894		5	4	0.326327
3	3	-0.166559		5	4	0.376774
3	3	-0.0187474		5	4	0.397391
3	3	0.0224027		5	4	0.230101
3	3	0.0041241		5	4	0.450182
3	3	-0.0988836		5	4	0.204644
3	3	-0.174363		5	4	0.215108
3	3	-0.0740751		5	4	0.124661
3	3	0.0389573		5	4	0.270887
3	3	-0.0520311		5	4	0.3471
3	3	-0.0594765		5	4	0.313083
3	3	-0.190689		6	3	-0.0537932
3	3	0.0205438		6	3	-0.0537932
3	3	0.067742		6	3	-0.0537932
3	3	0.0399695		6	3	-0.0445726
3	3	-0.18716		6	3	-0.06372
3	3	-0.0494276		6	3	-0.0552659
3	3	0.0230079		6	3	0.0170757
3	3	0.0440409		6	3	-0.0759283
3	3	-0.137511		6	3	-0.0479282
3	3	-0.0855396		6	3	-0.0162865
3	3	-0.0505125		6	3	-0.0755678
3	4	0.301312		6	3	-0.0283094
3	4	0.360692		6	3	-0.177203
3	4	0.230303		6	3	-0.134197
3	4	0.40223		6	3	-0.077976
3	4	0.444224		6	3	0.133492
3	4	0.312304		6	3	-0.0721991
3	4	0.354061		6	3	-0.24899
3	4	0.343672		6	3	-0.0822935
3	4	0.528313		6	3	-0.0610697
3	4	0.175304		6	3	-0.031793
3	4	0.387138		6	3	-0.0944654
3	4	0.15848		6	3	-0.156885
3	4	0.250754		6	3	-0.0537932
3	4	0.293793		6	3	-0.0537932
3	4	0.312477		6	3	-0.108576
3	4	0.331839		6	3	-0.0936099
3	4	0.244478		6	3	-0.0209365
3	4	0.338547		6	3	-0.0800624
3	4	0.340508		6	3	-0.109268
3	4	0.425273		6	3	-0.0313557
3	4	0.229842		6	3	0.0505119
3	4	0.302803		6	3	-0.0761386
3	4	0.298281		6	3	-0.166273
3	4	0.148439		6	3	-0.0544166
4	1	0.210942		6	3	-0.0146439
4	1	0.480093		6	3	0.0513397
4	1	0.0936908		6	3	0.00630644
4	1	0.452896		6	3	0.0899598
4	1	0.299979		6	3	-0.0555938
4	1	0.277062		6	3	-0.0238321
4	1	0.17007		6	3	0.0259816
4	1	0.335544		6	3	0.141404
4	1	0.294685		6	3	-0.0457079
4	1	0.507322		6	3	0.0492315
4	1	0.167452		6	3	-0.0448142
4	1	0.256319		6	3	-0.185888
4	1	0.349432		6	3	-0.0484082
4	1	0.241552		6	3	-0.217462
4	1	0.436023		6	3	-0.134951
4	1	0.253586		6	3	-0.0425322
4	1	0.506599		6	3	-0.144799
4	1	0.493317		6	3	-0.137956
4	1	0.477709		6	3	-0.0551657
4	1	0.371996		6	3	-0.118512
4	1	0.233531		6	4	0.286428
4	1	0.163987		6	4	0.385974
4	1	0.200091		6	4	0.158393
4	1	0.326152		6	4	0.351931
4	1	0.322667		6	4	0.222769
4	1	0.436492		6	4	0.336811
4	1	0.18452		6	4	0.503247
4	1	0.230265		6	4	0.284748
4	1	0.51607		6	4	0.285729
4	1	0.523758		6	4	0.330503
4	1	0.277841		6	4	0.321182
4	1	0.52345		6	4	0.56692
4	1	0.311465		6	4	0.371309
4	1	0.343421		6	4	0.320695
4	1	0.0692419		6	4	0.150398
4	1	0.467905		6	4	0.35207
4	1	0.268231		6	4	0.237449
4	1	0.384199		6	4	0.383116
4	1	0.343731		6	4	0.452367
4	1	0.656879		6	4	0.39466
4	2	0.165346		6	4	0.260247
4	2	0.107395		6	4	0.0958834
4	2	0.0650016		6	4	0.314443
4	2	0.268631		6	4	0.0734972
4	2	0.208488		6	4	0.225088
4	2	0.239173		6	4	0.216497
4	2	0.361346		6	4	0.298912
4	2	0.364219		6	4	0.460213
4	2	0.266561		6	4	0.289807
4	2	0.280722		6	4	0.460377
4	2	0.377878		6	4	0.492284
4	2	0.441483		6	4	0.196277
4	2	0.348371		6	4	0.292975
4	2	0.274125		6	4	0.598265
4	2	0.307531		6	4	0.543478
4	2	0.259393		6	4	0.500967
4	2	0.379732		6	4	0.317164
4	2	0.545339		6	4	0.206065
4	2	0.239409		6	4	0.537087
4	2	0.346214		6	4	0.529882
4	2	0.327491		6	4	0.315821
4	2	0.0903927		6	4	0.470195
4	2	0.13381		6	4	0.508101
4	2	0.368688		6	4	0.430844
4	2	0.329266		6	4	0.507098
4	2	0.437757		6	4	0.29946
4	2	0.225853		6	4	0.292773
4	2	0.413017		6	4	0.239779
4	2	0.283235		6	4	0.383945
4	2	0.494278		6	4	0.236984
4	2	0.261486		6	4	0.214158
4	2	0.442215
4	2	0.303265
4	2	0.345239
4	2	0.224747
4	2	0.300975
4	2	0.483923
4	2	0.424699
4	2	0.311857
4	2	0.11593
4	2	0.339182
4	2	0.423114
4	2	0.366997
4	2	0.102438
4	2	0.372373
4	2	0.287719
4	2	0.331252
4	2	0.337347
4	2	0.270882
4	2	0.234073
4	2	0.181525
4	2	0.591087
4	2	0.277373
4	2	0.344622
4	2	0.457641
4	2	0.46316
4	3	0.194641
4	3	0.278314
4	3	0.181339
4	3	0.217273
4	3	0.179637
4	3	0.198844
4	3	0.0489996
4	3	0.119079
5	1	0.365946
5	1	0.246255
5	1	0.321839
5	1	0.434682
5	1	0.313958
5	1	0.456965
5	1	0.303135
5	1	0.42452
5	1	0.381268
5	1	0.0912354
5	1	0.388486
5	1	0.225089
5	1	0.414789
5	1	0.380182
5	1	0.322917
5	1	0.356841
5	1	0.291546
5	1	0.440624
5	1	0.448431
5	1	0.141284
5	1	0.322164
5	1	0.424945
5	1	0.347012
5	1	0.0217589
5	1	0.360011
5	1	0.212685
5	1	0.235965
5	1	0.350961
5	1	0.263088
5	1	-0.130236
5	1	0.124162
5	1	0.323545
5	1	0.553396
5	1	0.323683
5	1	0.309881
5	1	0.485257
5	1	0.282081
5	1	0.452619
5	1	0.299296
5	1	0.26644
5	1	0.412982
5	1	-0.040565
5	3	-0.0639262
5	3	-0.0639262
5	3	-0.0639262
5	3	-0.135489
5	3	0.127627
5	3	0.112148
5	3	-0.133136
5	3	0.227218
5	3	-0.0601559
5	3	0.197865
5	3	-0.0766876
5	3	0.0339399
5	3	-0.0903128
5	3	0.342575
5	3	-0.0294609
5	3	-0.30903
5	3	-0.168849
5	3	-0.142521
5	3	-0.0557232
5	3	-0.160008
5	3	-0.168388
5	3	-0.365258
5	3	-0.0265474
5	3	-0.158112
5	3	-0.146718
5	3	-0.0911865
5	3	-0.203415
5	3	-0.150813
5	3	-0.169842
5	3	0.0198945
5	3	0.0912172
5	3	0.348037
5	3	0.14842
5	3	0.0262798
5	3	0.182715
5	3	-0.290046
5	3	-0.176618
5	3	-0.162425
5	3	-0.184675
5	3	-0.0657442
5	3	0.0508239
5	3	-0.113291
5	3	-0.119503
5	3	-0.251918
5	3	0.00969416
5	3	-0.316329
5	3	0.060102
5	3	0.0326351
5	3	-0.209297
5	3	0.0340569
5	3	0.025064
5	4	0.433027
5	4	0.33382
5	4	0.386099
5	4	-0.0927789
5	4	0.497101
5	4	0.516016
5	4	0.520769
5	4	0.372754
5	4	0.480308
5	4	0.616292
5	4	0.528227
5	4	0.561202
5	4	0.490192
5	4	0.202343
5	4	0.234477
5	4	0.442627
5	4	0.235293
5	4	0.461404
5	4	0.200759
5	4	0.373861
5	4	0.142358
5	4	0.363403
5	4	0.481402
5	4	0.457545
5	4	0.359926
5	4	0.521019
5	4	0.412308
5	4	0.542832
5	4	0.483533
5	4	0.373511
5	4	0.400014
5	4	0.588314
5	4	0.337303
5	4	0.599761
5	4	0.595228
5	4	0.58131
5	4	0.325381
5	4	0.570591
6	1	0.168147
6	1	0.173229
6	1	0.0433797
6	1	0.145551
6	1	0.219791
6	1	0.296175
6	1	0.213212
6	1	0.21507
6	1	0.157178
6	1	0.0392423
6	1	0.0366754
6	1	0.128278
6	1	-0.0283605
6	1	-0.0971164
6	1	-0.165827
6	1	0.153589
6	1	-0.168475
6	1	-0.150197
6	1	-0.123727
6	1	-0.00480554
6	1	-0.0435952
6	1	0.0117759
6	1	-0.0903289
6	1	0.0766708
6	1	0.10441
6	1	0.329867
6	1	-0.00228813
6	1	-0.0380285
6	1	-0.219978
6	1	-0.142908
6	1	0.13767
6	1	-0.121589
6	3	0.0622769
6	3	-0.104465
6	3	-0.107367
6	3	-0.101506
6	3	-0.12662
6	3	-0.0247094
6	3	-0.0725458
6	3	-0.125404
6	3	-0.2084
6	3	-0.232347
6	3	-0.16972
6	3	-0.0645603
6	3	0.0523642
6	3	-0.0437576
6	3	-0.0807178
6	3	-0.093005
6	3	-0.0913861
6	3	-0.193998
6	4	0.243791
6	4	0.28465
6	4	0.258452
6	4	0.347146
6	4	0.192145
6	4	0.300714
6	4	0.152427
6	4	0.255156
6	4	0.218546
6	4	0.367052
6	4	0.282626
6	4	0.247985
6	4	0.303611
6	4	0.407561
6	4	0.392226
6	4	0.475762
6	4	0.261258
6	4	0.464837
6	4	0.214204
6	4	0.43069
6	4	0.404172
6	4	0.296492
6	4	0.217613
6	4	0.293786
6	4	0.413557
6	4	0.0368703
6	4	0.282165
6	4	0.50457
E) DLS trial-to-template correlation over time
A-A	1=BL, 2=automatic, 3=variable, 4=relearned			B-B	1=BL, 2=automatic, 3=variable, 4=relearned
Rat	Session Type	Single trial correlation		Rat	Session Type	Single trial correlation
1	2	0.286903		2	2	-0.00104227
1	2	0.198842		2	2	0.114091
1	2	0.156761		2	2	0.0391608
1	2	-0.0534469		2	2	-0.00211968
1	2	-0.280584		2	2	0.159801
1	2	0.210266		2	2	0.33151
1	2	0.182186		2	2	0.0056502
1	2	0.388091		2	2	0.0195005
1	2	0.226566		2	2	0.201676
1	2	0.249256		2	2	0.160307
1	2	0.257839		2	2	-0.232238
1	2	0.226104		2	2	0.210191
1	2	0.323435		2	2	0.309934
1	2	-0.21001		2	2	0.120638
1	2	0.0620808		2	2	-0.151435
1	2	0.0370576		2	2	0.240055
1	2	0.379952		2	2	0.0645899
1	2	0.209066		2	2	0.255995
1	2	0.00636917		2	2	0.188472
1	2	0.386405		2	2	0.138867
1	2	0.242356		2	2	0.138448
1	2	0.230989		2	2	0.272117
1	2	0.35272		2	2	0.280626
1	2	0.223438		2	2	0.212652
1	2	0.261528		2	2	-0.159975
1	2	0.198157		2	2	0.318523
1	2	0.275161		3	2	0.310284
1	2	0.389633		3	2	0.196564
1	2	0.279482		3	2	0.366683
1	2	0.18282		3	2	0.332654
1	2	0.193137		3	2	0.443889
1	2	0.195603		3	2	0.358066
1	2	0.299135		3	2	0.378219
1	2	0.194535		3	2	0.362887
1	2	-0.102425		3	2	0.442845
1	2	-0.285283		3	2	0.349029
1	2	0.0111082		3	2	0.494832
1	2	0.388793		3	2	0.367803
1	2	0.222665		3	2	0.262253
1	2	0.366807		3	2	0.46261
1	2	-0.131928		3	2	0.51282
1	2	0.168192		3	2	0.387732
1	2	0.283134		3	2	0.450272
1	2	-0.0352336		3	2	0.396448
1	2	0.0658896		3	2	0.293938
1	2	0.278724		3	2	0.346355
1	2	0.0131036		3	2	0.395264
1	2	0.00306159		3	2	0.347543
1	2	0.41583		3	2	0.254226
1	2	0.480228		3	2	0.385913
1	2	0.152865		3	2	0.535062
1	2	0.358445		3	2	0.398236
1	2	0.212732		3	2	0.230163
1	2	0.12981		3	2	0.214303
1	2	0.020187		3	3	-0.0472187
1	2	0.106021		3	3	-0.0248929
1	2	0.212396		3	3	-0.0561104
1	2	0.266705		3	3	0.0338142
1	2	-0.0834017		3	3	-0.0347443
1	2	-0.0850805		3	3	0.0138987
1	2	0.0559258		3	3	-0.0496558
1	2	0.332086		3	3	0.0442553
1	2	0.100414		3	3	-0.0286353
1	2	0.327845		3	3	-0.00158802
1	2	0.608834		3	3	-0.191393
1	2	0.160896		3	3	0.0420024
1	2	-0.0128038		3	3	-0.0423319
1	2	0.56108		3	3	-0.0147656
1	2	-0.330536		3	3	-0.0786675
1	2	-0.12814		3	3	-0.0883732
1	2	-0.17152		3	3	0.0287109
1	2	0.0152959		3	3	0.031311
1	2	0.10394		3	3	-0.0663415
1	2	0.316138		3	3	-0.0501873
1	2	-0.0301717		3	3	0.048206
1	2	0.368436		3	3	-0.0149172
1	2	0.134999		3	3	0.0927294
1	2	0.199243		3	3	-0.115127
1	2	0.540842		3	3	0.165126
1	2	0.0280223		3	3	0.0231477
1	2	-0.245259		3	3	0.0355903
1	2	0.251006		3	3	-0.00135086
1	2	-0.0145348		3	3	-0.153001
2	1	-0.170642		3	3	-0.126105
2	1	0.0583643		3	3	-0.0672856
2	1	0.080107		3	3	-0.0616281
2	1	0.0389836		3	3	0.00373832
2	1	0.0950979		3	3	-0.0693356
2	1	0.209069		3	3	0.102469
2	1	0.120102		3	3	-0.161734
2	1	0.113186		3	3	-0.130742
2	1	-0.11243		3	3	-0.0176469
2	1	-0.0769138		3	3	0.00716452
2	1	0.0482125		3	3	0.0113274
2	1	-0.0144029		3	3	-0.212976
2	1	0.276562		3	3	0.0146651
2	1	0.103194		3	3	0.00742558
2	1	-0.113248		3	3	-0.127918
2	1	0.19345		3	3	-0.0796129
2	1	-0.135346		3	3	-0.292564
2	1	0.260856		3	3	0.136284
2	1	0.166979		3	3	0.00573914
2	1	0.336253		3	3	-0.0377124
2	1	0.0773106		3	3	-0.0638441
2	1	0.286412		3	3	-0.172019
2	1	-0.113559		3	3	-0.0962968
2	1	0.0831582		3	3	-0.191393
2	1	-0.0658078		3	3	0.0329237
2	1	0.119412		3	3	-0.0258546
2	1	-0.152211		3	3	-0.0479986
2	1	0.00830821		3	4	0.239717
2	1	0.0168766		3	4	0.299647
2	1	0.207512		3	4	0.63132
2	1	-0.138641		3	4	0.0605752
2	1	0.0332535		3	4	0.478359
2	1	-0.215711		3	4	0.28631
2	1	0.258511		3	4	0.264875
2	1	-0.0130035		3	4	0.528376
2	1	0.138668		3	4	0.272735
2	1	0.0114586		3	4	0.402381
2	1	0.0587018		3	4	0.363327
2	1	0.233399		3	4	0.214076
2	1	0.202572		3	4	0.366672
2	1	0.282645		3	4	0.335204
2	1	0.071867		3	4	0.170169
2	1	0.329498		3	4	0.181431
2	1	0.0272037		3	4	0.337878
2	1	0.171984		3	4	0.484923
2	1	0.144657		3	4	0.43843
2	1	0.0858608		3	4	0.218341
2	1	0.0157486		3	4	0.431371
2	1	0.0478863		3	4	0.319816
2	1	-0.220089		3	4	0.268018
2	1	0.174582		3	4	0.317708
2	1	0.230465		3	4	0.25863
2	1	0.0561556		3	4	0.394352
2	1	-0.064293		3	4	0.48153
2	1	-0.0695161		3	4	0.287309
2	1	-0.226865		3	4	0.412964
2	1	0.077733		3	4	0.468171
2	1	-0.00216422		3	4	0.421534
2	1	0.101365		3	4	0.297124
2	1	0.0660914		3	4	0.254795
2	1	0.0286829		3	4	0.409851
2	1	-0.0378162		3	4	0.380463
2	1	0.382945		3	4	0.329703
2	1	0.121345		3	4	0.456299
2	2	0.214915		3	4	0.470333
2	2	0.0927126		3	4	0.350567
2	2	0.183476		3	4	0.442339
2	2	0.0275799		3	4	0.461803
2	2	0.27419		3	4	0.403604
2	2	0.0476817		3	4	0.242743
2	2	0.238668		3	4	0.0673749
2	2	0.266373		3	4	0.198583
2	2	0.158606		3	4	0.371226
2	2	0.264913		3	4	0.721205
2	2	0.267618		3	4	0.442445
2	2	0.181322		3	4	0.322081
2	2	0.412022		3	4	0.172834
2	2	0.106338		3	4	0.498401
2	2	-0.123869		3	4	0.192689
2	2	0.2293		3	4	0.28019
2	2	0.150633		3	4	0.448543
2	2	0.405311		3	4	0.452946
2	2	0.0726247		3	4	0.313689
2	2	0.327398		3	4	0.00823293
2	2	0.182326		3	4	0.341077
2	2	0.373216		3	4	0.255278
2	2	0.356228		3	4	0.589072
2	2	0.0537738		4	2	-0.0435479
2	2	0.208924		4	2	0.165822
2	2	0.330584		4	2	0.29122
2	2	0.324247		4	2	-0.0608916
2	2	-0.0030581		4	2	0.192534
2	2	0.24773		4	2	0.134201
2	2	0.194341		4	2	-0.0724901
2	2	-0.201403		4	2	-0.189615
2	2	-0.0804947		4	2	0.285615
2	2	-0.166075		4	2	-0.0354711
2	2	0.336171		4	2	0.0772611
2	2	0.0612322		4	2	0.0638939
2	2	0.189971		4	2	-0.0522907
2	2	0.280796		4	2	-0.0151421
2	2	0.329376		4	2	0.302677
2	2	0.226238		4	2	0.0649729
2	2	0.380664		4	2	0.29522
2	2	0.319823		4	2	0.154433
2	2	-0.0066419		4	2	0.0789252
2	2	0.194992		4	2	-0.0189321
2	2	0.55693		4	2	0.041849
2	2	0.276576		4	2	0.196543
2	2	0.281447		4	2	-0.137873
2	2	0.216358		4	2	0.110546
2	2	0.214336		4	2	0.0448353
2	2	0.319608		4	2	0.312424
2	2	0.348468		4	2	-0.0632953
2	2	0.264722		4	3	-0.00113162
2	2	0.246153		4	3	0.028366
2	2	0.413277		4	3	0.179338
2	2	0.210088		4	3	-0.06711
3	1	0.253756		4	3	-0.0699925
3	1	0.35414		4	3	-0.0777845
3	1	0.431663		4	3	0.0850994
3	1	0.195937		4	3	0.00177804
3	1	0.204686		4	3	0.113107
3	1	0.312049		4	3	0.2259
3	1	0.197579		4	3	-0.137379
3	1	0.23149		4	3	0.111153
3	1	0.344429		4	3	0.123964
3	1	0.530612		4	3	-0.170191
3	1	0.114118		4	3	0.0940557
3	1	0.19471		4	3	0.124316
3	1	0.520117		4	3	-0.0333341
3	1	0.211528		4	3	0.00161161
3	1	0.392513		4	3	-0.058666
3	1	0.268948		4	3	-0.167408
3	1	0.499687		4	3	-0.287284
3	1	0.393155		4	3	0.0687308
3	1	0.284112		4	3	0.0594722
3	1	0.0676541		4	3	-0.180269
3	1	0.251066		4	3	-0.116097
3	1	0.283428		4	3	0.232018
3	1	-0.135298		4	3	0.152942
3	1	0.344004		4	3	-0.0413826
3	1	0.200187		4	3	-0.0394311
3	1	0.408416		4	3	-0.157263
3	1	0.226152		4	3	0.0454018
3	1	0.378551		4	3	-0.0776664
3	1	0.356947		4	3	0.412767
3	1	0.217856		4	3	0.0848946
3	1	0.343543		4	3	0.156984
3	1	0.332401		4	3	-0.101675
3	1	0.473565		4	3	0.0890931
3	1	0.382537		4	3	0.032567
3	1	0.417658		4	3	-0.177575
3	1	0.31541		4	3	-0.232662
3	1	0.463056		4	3	-0.280536
3	1	0.390752		4	3	-0.355477
3	1	0.388229		4	3	0.110342
3	1	0.453204		4	3	-0.0511681
3	1	0.462285		4	3	-0.557269
3	1	0.382839		4	3	0.02986
3	1	0.40882		4	3	0.176175
3	1	0.267651		4	3	0.427652
3	1	0.365716		4	3	0.322431
3	1	0.423315		4	3	-0.00269977
3	1	0.493807		4	3	0.314937
3	1	0.552598		4	3	-0.210953
3	1	0.415146		4	3	-0.0278631
3	1	0.373836		4	3	0.0595464
3	1	0.206143		4	3	-0.261609
3	1	0.103071		4	3	0.170714
3	1	0.203259		4	3	0.0256735
3	1	0.455251		4	3	0.101836
3	1	0.384543		4	3	0.524096
3	1	0.440595		4	3	-0.279434
3	1	0.0406978		4	4	0.039139
3	1	0.429627		4	4	0.0693124
3	1	0.257401		4	4	0.313345
3	1	0.32295		4	4	0.11351
3	1	0.265517		4	4	0.212017
3	1	0.320947		4	4	0.277569
3	1	0.112439		4	4	0.0541047
3	1	0.438848		4	4	0.0427637
3	1	0.405615		4	4	0.214321
3	1	0.140559		4	4	-0.271315
3	1	0.322952		4	4	0.156125
3	1	0.470837		4	4	0.0872657
3	1	0.0746843		4	4	0.0120672
3	1	0.263859		4	4	0.182385
3	1	0.39299		4	4	0.116395
3	1	0.232582		4	4	0.298187
3	1	0.348286		4	4	0.109529
3	1	0.371896		4	4	0.073855
3	1	0.463848		4	4	-0.0730935
3	1	0.447257		4	4	0.312072
3	1	0.415537		4	4	0.258836
3	1	0.522144		4	4	-0.02045
3	1	0.400415		4	4	-0.0115965
3	1	0.128271		4	4	0.0434598
3	1	0.277804		4	4	0.130312
3	1	0.355411		4	4	-0.0672113
3	1	0.380956		4	4	-0.122612
3	1	0.42104		4	4	0.145022
3	2	0.43874		4	4	0.113127
3	2	0.449684		4	4	0.321502
3	2	0.367489		4	4	-0.109415
3	2	0.212543		4	4	0.076061
3	2	0.320641		4	4	0.00475673
3	2	0.512125		4	4	0.0492698
3	2	0.365289		4	4	-0.0138652
3	2	0.294502		4	4	0.108526
3	2	0.261854		4	4	0.159882
3	2	0.278478		4	4	-0.0835535
3	2	0.326414		4	4	-0.038221
3	2	0.239652		4	4	0.0720207
3	2	0.171543		4	4	0.0300682
3	2	0.360235		4	4	0.20506
3	2	0.393036		4	4	0.0529811
3	2	0.316932		4	4	0.0338178
3	2	0.357379		4	4	-0.0101555
3	2	0.241495		4	4	0.014334
3	2	0.156861		4	4	0.0935586
3	2	0.216574		4	4	0.0332776
3	2	0.155762		4	4	0.414351
3	2	0.417153		4	4	-0.109605
3	2	0.380692		4	4	0.00870142
3	2	0.297507		4	4	0.143749
3	2	0.0463468		4	4	0.255794
3	2	0.379816		4	4	0.0994885
3	2	0.312726		4	4	-0.0330529
3	2	0.362214		5	3	-0.135275
3	2	0.262119		5	3	-0.1198
3	2	0.434204		5	3	0.0338288
3	2	0.302155		5	3	0.172637
3	2	0.448087		5	3	-0.122916
3	2	0.349673		5	3	0.0631283
3	2	0.236383		5	3	-0.0115138
3	2	0.185903		5	3	-0.152663
3	2	0.383144		5	3	0.104218
3	2	0.27903		5	3	0.124731
3	2	0.158542		5	3	-0.0107848
3	2	0.274941		5	3	-0.0594295
3	2	0.28075		5	3	0.0528452
3	2	0.400334		5	3	-0.00165094
3	2	0.367077		5	3	-0.180675
3	2	0.396378		5	3	0.209947
3	2	0.496099		5	3	0.0385852
3	2	0.244627		5	3	-0.225098
3	2	0.292342		5	3	-0.0788113
3	2	0.419759		5	3	-0.0277305
3	2	0.181459		5	3	-0.0337809
3	2	0.151258		5	3	-0.081978
3	2	0.260429		5	3	-0.0497482
3	2	0.302		5	3	-0.145553
3	2	0.415948		5	3	0.0541918
3	2	0.25618		5	3	-0.166628
3	2	0.439081		5	3	-0.00297542
3	2	0.299568		5	3	-0.0862479
3	2	0.417518		5	3	0.0169516
3	2	0.400859		5	3	-0.00929031
3	2	0.323205		5	3	-0.165427
3	2	0.349357		5	3	0.0970785
3	2	0.418447		5	3	-0.21848
3	2	0.259252		5	3	0.0191019
3	2	0.139855		5	3	-0.10467
3	2	0.231013		5	3	-0.0386508
3	3	-0.324947		5	3	-0.0884911
3	3	0.0762612		5	3	0.0655929
3	3	-0.204451		5	3	0.0196004
3	3	0.259588		5	4	-0.0348989
3	3	-0.0558771		5	4	0.413866
3	3	0.123538		5	4	0.0697206
3	3	0.039237		5	4	0.279116
3	3	-0.209682		5	4	0.146182
3	3	-0.0562118		5	4	0.162264
3	3	0.0650074		5	4	0.298725
3	3	0.0617016		5	4	0.160748
3	3	-0.0297439		5	4	0.259115
3	3	-0.246373		5	4	0.344529
3	3	-0.0993032		5	4	0.181213
3	3	0.0877381		5	4	0.234809
3	3	0.116623		5	4	0.280646
3	3	0.0238271		5	4	0.276112
3	3	0.0037143		5	4	0.42161
3	3	0.0314767		5	4	0.208995
3	3	-0.00567751		5	4	0.0784839
3	3	0.0321605		5	4	0.34165
3	3	0.113888		5	4	0.0548357
3	3	0.0498385		5	4	0.196795
3	3	0.0298344		5	4	0.297655
3	3	0.063543		5	4	0.168728
3	3	-0.0750267		5	4	0.198488
3	4	0.181211		5	4	0.426374
3	4	0.338583		5	4	0.420701
3	4	0.208648		5	4	0.14796
3	4	0.511705		5	4	0.292843
3	4	0.162183		5	4	0.331894
3	4	0.2033		5	4	0.145023
3	4	0.321752		5	4	-0.0911927
3	4	0.198146		5	4	0.155571
3	4	0.347842		5	4	0.243173
3	4	0.414265		5	4	0.213486
3	4	0.0564035		5	4	0.226035
3	4	0.23599		5	4	0.131563
3	4	0.267799		5	4	0.25745
3	4	0.165059		5	4	0.177069
3	4	0.276515		5	4	0.0798659
3	4	0.0968217		5	4	0.194753
3	4	0.315838		5	4	0.45336
3	4	0.439657		5	4	0.26635
3	4	0.198719		5	4	0.110564
3	4	0.132834		5	4	0.314045
3	4	0.287808		5	4	0.203624
3	4	0.268153		5	4	0.128748
3	4	0.355969		5	4	0.08618
3	4	0.323339		5	4	0.138436
4	2	0.0616599		5	4	0.259991
4	2	0.105348		6	3	-0.0222842
4	2	-0.0902167		6	3	-0.0222842
4	2	0.136328		6	3	-0.0222842
4	2	-0.0787589		6	3	-0.0588112
4	2	0.0442195		6	3	-0.0264524
4	2	-0.0351177		6	3	-0.00718471
4	2	0.173002		6	3	0.0308252
4	2	0.14771		6	3	0.0906215
4	2	0.0378288		6	3	-0.0400857
4	2	-0.123117		6	3	-0.208146
4	2	0.216052		6	3	0.0914078
4	2	0.206267		6	3	-0.100676
4	2	0.324601		6	3	-0.0460863
4	2	-0.0940638		6	3	0.0180657
4	2	-0.0029908		6	3	-0.0246964
4	2	0.0631077		6	3	-0.0502802
4	2	-0.0772748		6	3	-0.0410281
4	2	0.0906422		6	3	-0.0797288
4	2	-0.0121455		6	3	-0.0500312
4	2	0.0306604		6	3	0.0238402
4	2	0.202437		6	3	-0.0468757
4	2	-0.197511		6	3	0.0433995
4	2	-0.0452336		6	3	-0.071317
4	2	0.0416476		6	3	-0.0222842
4	2	0.081377		6	3	-0.0222842
4	2	0.158849		6	3	-0.0547519
4	2	0.157239		6	3	-0.00351333
4	2	0.0206354		6	3	-0.0610666
4	2	-0.230708		6	3	-0.0969476
4	2	0.29707		6	3	0.0366566
4	2	0.296281		6	3	-0.0764628
4	2	0.240656		6	3	-0.114781
4	2	0.136861		6	3	-0.0208932
4	2	-0.0205923		6	3	-0.0417781
4	2	0.200588		6	3	-0.0922675
4	2	-0.112686		6	3	-0.226159
4	2	-0.156167		6	3	-0.0250933
4	2	0.305767		6	3	-0.114791
4	2	0.00627687		6	3	0.103519
4	2	-0.218144		6	3	-0.0803296
4	2	-0.0593425		6	3	-0.0118604
4	2	0.0854918		6	3	-0.0689901
4	2	-0.00614178		6	3	-0.0588733
4	2	0.00859746		6	3	-0.0414985
4	2	0.106979		6	3	0.113997
4	2	-0.0762634		6	3	0.0525712
4	2	0.0802642		6	3	-0.195693
4	2	-0.0683438		6	3	-0.0498943
4	2	0.0817389		6	3	0.0368352
4	2	0.0814755		6	3	-0.109421
4	2	-0.0699035		6	3	-0.0207814
4	2	0.0718422		6	3	-0.0240359
4	2	0.230326		6	3	-0.104071
4	2	0.146508		6	3	-0.0235499
4	2	-0.272893		6	3	-0.00290181
4	3	0.0176293		6	4	0.283964
4	3	-0.0790367		6	4	0.145258
4	3	-0.265808		6	4	0.167083
4	3	-0.0906085		6	4	0.27167
4	3	0.0855846		6	4	0.287329
4	3	-0.0364044		6	4	0.0614591
4	3	0.032736		6	4	0.0939461
4	3	-0.0813805		6	4	0.318362
5	1	0.261796		6	4	0.263051
5	1	0.0702003		6	4	0.211116
5	1	0.0647568		6	4	0.276372
5	1	0.0934665		6	4	0.450012
5	1	0.0151698		6	4	0.283903
5	1	0.100797		6	4	0.0652033
5	1	0.132846		6	4	0.140706
5	1	0.190907		6	4	0.218977
5	1	0.0802931		6	4	0.126508
5	1	0.17057		6	4	0.17604
5	1	0.0912476		6	4	0.256791
5	1	0.143929		6	4	0.239226
5	1	0.235117		6	4	0.0539613
5	1	0.35694		6	4	0.130661
5	1	0.273807		6	4	0.334096
5	1	0.0989641		6	4	0.1772
5	1	0.110951		6	4	0.110446
5	1	0.12934		6	4	0.0910908
5	1	0.0626621		6	4	0.275123
5	1	0.0753123		6	4	0.0974855
5	1	0.104946		6	4	0.266391
5	1	-0.0108898		6	4	0.20697
5	1	0.341148		6	4	0.401408
5	1	0.0892615		6	4	0.192254
5	1	0.290343		6	4	0.279147
5	1	0.124459		6	4	0.212969
5	1	0.1373		6	4	0.141413
5	1	0.228692		6	4	0.347076
5	1	0.191941		6	4	0.351187
5	1	0.193957		6	4	0.295483
5	1	0.234016		6	4	0.103245
5	1	0.116561		6	4	0.255767
5	1	0.163112		6	4	0.155399
5	1	0.272732		6	4	0.304766
5	1	0.209316		6	4	0.328751
5	1	0.0778034		6	4	0.468028
5	1	0.238148		6	4	0.305029
5	1	0.0142862		6	4	0.139155
5	1	0.247018		6	4	0.119142
5	1	0.126979		6	4	0.18771
5	1	0.0197483		6	4	0.188298
5	1	0.148251		6	4	0.2992
5	3	-0.116427		6	4	0.33617
5	3	-0.116427
5	3	-0.116427
5	3	0.0256408
5	3	0.0856464
5	3	-0.162809
5	3	-0.0875791
5	3	-0.30861
5	3	-0.157004
5	3	0.0721776
5	3	-0.0712378
5	3	0.123638
5	3	-0.0195593
5	3	-0.00157346
5	3	-0.126761
5	3	-0.200173
5	3	-0.277981
5	3	-0.0614307
5	3	-0.0306882
5	3	-0.123581
5	3	-0.215004
5	3	-0.0397564
5	3	-0.196702
5	3	-0.158029
5	3	-0.111455
5	3	-0.0915313
5	3	-0.298144
5	3	-0.0629487
5	3	-0.20066
5	3	-0.0398306
5	3	-0.0879488
5	3	-0.193537
5	3	-0.0807601
5	3	-0.0932704
5	3	-0.0695166
5	3	0.00759834
5	3	-0.0524499
5	3	-0.155805
5	3	-0.264766
5	3	-0.135756
5	3	-0.105238
5	3	-0.1315
5	3	-0.131699
5	3	-0.107943
5	3	-0.116512
5	3	0.00676541
5	3	0.0173636
5	3	-0.137425
5	3	-0.106661
5	3	-0.13406
5	3	-0.052643
5	4	0.39766
5	4	0.175319
5	4	0.165484
5	4	-0.0479074
5	4	0.437365
5	4	0.269161
5	4	-0.0946653
5	4	0.188678
5	4	0.383899
5	4	0.262276
5	4	0.150146
5	4	0.37744
5	4	0.38261
5	4	0.276303
5	4	0.379429
5	4	0.361429
5	4	0.381056
5	4	0.248149
5	4	-0.0204784
5	4	0.272178
5	4	0.0590422
5	4	0.320737
5	4	0.372522
5	4	0.35426
5	4	0.17535
5	4	0.280961
5	4	0.0218278
5	4	0.341769
5	4	0.22753
5	4	0.100526
5	4	0.0879281
5	4	0.318341
5	4	0.264079
5	4	0.210166
5	4	0.270341
5	4	0.471669
5	4	0.316651
5	4	0.305176
6	1	0.216955
6	1	0.232653
6	1	-0.0958083
6	1	0.0870864
6	1	0.184233
6	1	0.192482
6	1	0.0317835
6	1	0.00985467
6	1	-0.0548391
6	1	0.0972933
6	1	-0.0892072
6	1	0.0165583
6	1	-0.0660422
6	1	-0.00470768
6	1	0.108256
6	1	0.114057
6	1	-0.0823741
6	1	-0.147307
6	1	-0.116426
6	1	0.0637763
6	1	0.0173323
6	1	-0.184604
6	1	-0.241483
6	1	-0.0371136
6	1	-0.191837
6	1	0.00682556
6	1	0.159167
6	1	0.100635
6	1	-0.246299
6	1	-0.197137
6	1	-0.0688589
6	1	-0.191057
6	3	-0.0909275
6	3	-0.0877013
6	3	-0.0647157
6	3	-0.0665341
6	3	-0.0583994
6	3	-0.0103857
6	3	0.0594958
6	3	0.0640564
6	3	-0.111151
6	3	-0.049509
6	3	-0.155287
6	3	-0.0519976
6	3	0.0329138
6	3	-0.382985
6	3	-0.0395847
6	3	0.00239614
6	3	0.000542259
6	3	-0.0558526
6	4	0.124717
6	4	0.246166
6	4	0.319571
6	4	0.159733
6	4	0.236594
6	4	0.175601
6	4	0.253531
6	4	0.29289
6	4	0.328856
6	4	0.168365
6	4	0.106642
6	4	0.0248288
6	4	0.109647
6	4	0.320846
6	4	0.369472
6	4	0.274238
6	4	0.0592473
6	4	0.25464
6	4	0.0968347
6	4	0.331541
6	4	0.0471455
6	4	0.32353
6	4	0.181019
6	4	0.283748
6	4	0.0600379
6	4	0.105862
6	4	0.146753
6	4	0.0750092

## Sheet: Fig4
F) M1 peak population firing, -2s:RO:2s
Trials with R1 to A	1=BL, 2=automatic, 3=variable			Trials with R1 to B	3=variable, 4=relearned
Rat	Session Type	Z-scored peak FR		Rat	Session Type	Z-scored peak FR
1	1	2.68608		2	3	3.22399
1	1	2.72245		2	3	2.46883
1	1	3.23167		2	3	2.91304
1	1	1.66763		2	3	2.91304
1	1	2.43146		2	3	2.33556
1	1	2.17685		2	3	3.17957
1	1	2.57696		2	3	0.958492
1	1	2.90431		2	3	2.77978
1	1	1.88587		2	3	1.53597
1	1	1.41301		2	3	4.42338
1	1	2.83157		2	3	-0.462999
1	1	2.35872		2	3	2.55767
1	1	2.97706		2	3	0.603119
1	1	3.81364		2	3	1.28425
1	1	2.35872		2	3	3.17957
1	1	3.01343		2	3	1.58039
1	1	3.15893		3	3	1.58405
1	1	2.57696		3	3	1.12905
1	1	1.41301		3	3	2.03904
1	1	4.54111		3	3	1.67505
1	1	1.37664		3	3	0.674059
1	1	1.92224		3	3	1.58405
1	1	3.23167		3	3	2.22104
1	1	3.01343		3	3	2.40304
1	1	3.55903		3	3	1.85704
1	1	1.52213		3	3	2.85803
1	1	3.01343		3	3	2.03904
1	1	1.99498		3	3	0.492061
1	1	1.84949		3	3	1.22005
1	1	4.43199		3	3	2.31204
1	1	2.1041		3	3	1.67505
1	1	2.17685		3	3	1.85704
1	1	2.28597		3	3	2.58503
1	1	3.1953		3	3	0.765058
1	1	1.99498		3	3	1.12905
1	1	-0.260153		3	3	2.13004
1	1	1.26752		3	3	1.85704
1	1	2.17685		3	3	1.40205
1	1	4.65023		3	3	2.03904
1	1	2.75882		3	3	1.22005
1	1	1.59488		3	3	1.94804
1	1	2.61333		3	3	3.13103
1	1	0.721923		3	3	2.49404
1	1	2.03136		3	3	2.22104
1	1	2.72245		3	3	0.401062
1	1	2.17685		3	3	4.22301
1	1	1.99498		3	3	3.76802
1	1	2.57696		3	3	1.94804
1	1	1.99498		3	3	-3.32989
1	1	1.92224		3	3	2.58503
1	1	1.84949		3	3	2.58503
1	1	2.21322		3	3	2.13004
1	1	1.704		3	3	2.31204
1	1	2.17685		3	3	1.22005
1	1	2.83157		3	3	2.03904
1	1	2.83157		3	3	1.40205
1	1	3.88639		3	3	1.85704
1	1	2.46784		3	3	3.58602
1	1	1.704		3	3	0.58306
1	1	1.59488		3	3	1.94804
1	1	3.26805		3	3	1.40205
1	1	3.88639		3	3	2.13004
1	1	3.92276		3	3	2.94903
1	1	3.34079		3	3	1.67505
1	2	3.13222		3	3	1.76604
1	2	3.06696		3	3	1.49305
1	2	1.9577		3	3	0.765058
1	2	2.15345		3	3	1.49305
1	2	2.15345		3	3	1.67505
1	2	3.68685		3	3	1.58405
1	2	3.36059		3	3	1.82671
1	2	2.2187		3	3	1.40205
1	2	1.85982		3	4	1.75653
1	2	2.31658		3	4	1.94896
1	2	2.2187		3	4	2.52625
1	2	2.51233		3	4	1.43581
1	2	2.74071		3	4	3.23183
1	2	2.44708		3	4	3.61669
1	2	2.25133		3	4	2.0131
1	2	2.38183		3	4	2.0131
1	2	2.25133		3	4	2.0131
1	2	2.05558		3	4	2.46211
1	2	1.59882		3	4	1.49996
1	2	3.71947		3	4	2.20554
1	2	2.41446		3	4	3.0394
1	2	2.38183		3	4	2.20554
1	2	3.03434		3	4	2.33382
1	2	2.05558		3	4	2.65454
1	2	1.8272		3	4	1.82067
1	2	2.54496		3	4	2.78283
1	2	2.3492		3	4	3.36012
1	2	2.0882		3	4	1.75653
1	2	2.2187		3	4	2.52625
1	2	2.90384		3	4	2.33382
1	2	2.02295		3	4	2.52625
1	2	2.3492		3	4	2.20554
1	2	2.41446		3	4	2.33382
1	2	2.51233		3	4	2.78283
1	2	2.83859		3	4	2.65454
1	2	3.78472		3	4	2.0131
1	2	2.41446		3	4	3.68084
1	2	3.58897		3	4	2.84697
1	2	2.67546		3	4	1.75653
1	2	2.51233		3	4	3.16769
1	2	2.02295		3	4	2.26968
1	2	2.70808		3	4	2.5904
1	2	3.03434		3	4	2.52625
1	2	2.47971		3	4	1.94896
1	2	2.61021		3	4	2.78283
1	2	2.02295		3	4	1.88482
1	2	1.66407		3	4	2.20554
1	2	2.18608		3	4	2.26968
1	2	2.96909		3	4	2.14139
1	2	2.2187		3	4	2.0131
1	2	2.93646		3	4	2.33382
1	2	2.44708		3	4	2.52625
1	2	2.31658		3	4	2.78283
1	2	1.9577		3	4	2.5904
2	1	2.74256		3	4	1.69239
2	1	1.74474		3	4	2.20554
2	1	1.67346		3	4	3.23183
2	1	1.95856		3	4	1.43581
2	1	1.95856		3	4	2.5904
2	1	2.45747		3	4	2.33382
2	1	1.81601		3	4	2.65454
2	1	1.53092		3	4	2.26968
2	1	2.67129		3	4	2.33382
2	1	1.95856		3	4	2.39797
2	1	3.38402		3	4	2.84697
2	1	1.88728		3	4	2.26968
2	1	2.52874		3	4	4.00155
2	1	1.88728		3	4	1.49996
2	1	1.53092		4	3	1.48275
2	1	1.95856		4	3	1.09465
2	1	2.1011		4	3	2.38831
2	1	2.52874		4	3	0.83592
2	1	2.60001		4	3	2.12958
2	1	2.45747		4	3	2.38831
2	1	2.31492		4	3	1.48275
2	1	2.81383		4	3	1.87085
2	1	2.52874		4	3	1.22402
2	1	3.1702		4	3	3.94071
2	1	1.67346		4	3	1.74148
2	1	2.02983		4	3	2.38831
2	1	3.74039		4	3	2.25895
2	1	2.02983		4	3	1.87085
2	1	2.52874		4	3	2.77641
2	1	2.24365		4	3	3.29388
2	1	1.74474		4	3	2.38831
2	1	1.67346		4	3	2.51768
2	1	2.17238		4	3	2.90578
2	1	2.1011		4	3	3.94071
2	1	2.67129		4	3	2.38831
2	1	2.24365		4	3	4.32881
2	1	2.38619		4	3	1.35339
2	1	2.38619		4	3	2.38831
2	1	1.81601		4	3	2.64705
2	1	1.88728		4	3	2.64705
2	1	2.17238		4	3	1.74148
2	1	2.17238		4	3	1.48275
2	1	2.38619		4	3	2.51768
2	1	1.74474		4	3	2.64705
2	1	1.67346		4	3	2.38831
2	1	2.74256		4	3	2.51768
2	1	2.45747		4	3	2.38831
2	1	2.17238		4	3	1.87085
2	1	2.95638		4	3	2.00022
2	1	1.81601		4	3	1.87085
2	1	2.17238		4	3	2.1727
2	1	1.88728		4	3	3.55261
2	1	2.1011		4	3	2.38831
2	1	2.24365		4	3	2.90578
2	1	2.52874		4	3	3.55261
2	1	2.17238		4	3	3.42324
2	1	2.52874		4	3	2.77641
2	1	2.74256		4	3	2.64705
2	1	1.81601		4	3	1.48275
2	1	2.95638		4	3	3.29388
2	1	1.60219		4	3	2.25895
2	1	2.52874		4	3	2.12958
2	1	2.17238		4	3	2.77641
2	1	1.88728		4	3	2.90578
2	1	2.67129		4	3	1.09465
2	1	3.09893		4	3	3.42324
2	1	2.74256		4	3	3.81134
2	1	2.67129		4	3	2.77641
2	1	2.88511		4	3	2.25895
2	2	1.35643		4	3	2.90578
2	2	2.94749		4	3	2.64705
2	2	2.62928		4	3	1.87085
2	2	2.62928		4	3	2.00022
2	2	1.83375		4	3	3.03515
2	2	3.26571		4	4	0.202867
2	2	3.1066		4	4	1.00773
2	2	2.62928		4	4	0.471155
2	2	2.15196		4	4	1.54431
2	2	3.42481		4	4	2.08088
2	2	2.31107		4	4	1.00773
2	2	2.78839		4	4	1.54431
2	2	2.78839		4	4	2.34917
2	2	2.31107		4	4	2.61746
2	2	3.90213		4	4	4.22719
2	2	2.78839		4	4	3.15403
2	2	3.74303		4	4	4.22719
2	2	2.47017		4	4	2.88575
2	2	2.62928		4	4	2.61746
2	2	4.22034		4	4	2.88575
2	2	3.74303		4	4	3.15403
2	2	1.67464		4	4	2.88575
2	2	2.47017		4	4	4.76376
2	2	3.26571		4	4	3.42232
2	2	2.78839		4	4	3.9589
2	2	2.78839		4	4	3.42232
2	2	1.51554		4	4	2.88575
2	2	1.67464		4	4	3.69061
2	2	2.15196		4	4	3.15403
2	2	2.31107		4	4	3.69061
2	2	1.99286		4	4	1.81259
2	2	2.78839		4	4	2.34917
2	2	1.67464		4	4	3.42232
2	2	1.51554		4	4	3.15403
2	2	0.879112		4	4	1.81259
2	2	1.99286		4	4	1.81259
2	2	1.51554		4	4	1.27602
2	2	3.42481		4	4	1.54431
2	2	2.47017		4	4	1.81259
2	2	1.83375		4	4	1.54431
2	2	1.99286		4	4	3.15403
2	2	2.15196		4	4	1.54431
2	2	3.1066		4	4	1.81259
2	2	2.47017		4	4	1.27602
2	2	1.19732		4	4	1.81259
2	2	1.83375		4	4	1.54431
2	2	2.31107		4	4	1.00773
2	2	2.47017		4	4	1.54431
2	2	2.94749		4	4	1.00773
2	2	3.58392		4	4	2.34917
2	2	2.15196		4	4	1.54431
2	2	1.99286		4	4	1.54431
2	2	4.37945		4	4	2.08088
2	2	1.83375		4	4	2.08088
2	2	1.99286		4	4	4.49547
2	2	2.15196		4	4	4.76376
2	2	1.51554		4	4	1.54431
2	2	1.51554		4	4	2.34917
2	2	0.401793		4	4	2.08088
2	2	0.720005		4	4	1.81259
2	2	0.560899		5	3	0.890582
2	2	1.35643		5	3	1.08788
2	2	2.78839		5	3	2.27166
2	2	1.51554		5	3	2.27166
2	2	1.99286		5	3	1.28517
2	2	2.94749		5	3	3.15949
2	2	0.401793		5	3	1.97571
2	2	3.1066		5	3	1.77842
2	2	2.31107		5	3	0.98923
2	2	3.42481		5	3	2.27166
2	2	3.74303		5	3	4.34327
2	2	0.879112		5	3	1.77842
2	2	1.99286		5	3	2.46895
2	2	2.47017		5	3	1.28517
2	2	1.51554		5	3	1.77842
2	2	4.22034		5	3	1.28517
2	2	1.83375		5	3	3.35679
2	2	1.03822		5	3	2.27166
2	2	2.94749		5	3	1.28517
2	2	1.03822		5	3	1.77842
2	2	2.94749		5	3	3.55408
2	2	1.99286		5	3	-2.66075
2	2	1.19732		5	3	1.08788
2	3	2.27147		5	3	2.07436
2	3	3.51732		5	3	2.17301
2	3	3.84954		5	3	2.7649
2	3	1.77313		5	3	1.67977
2	3	1.48244		5	3	2.27166
2	3	3.18509		5	3	1.48247
2	3	1.73161		5	3	2.46895
2	3	2.76981		5	3	1.48247
2	3	2.68675		5	3	2.07436
2	3	3.39273		5	3	1.48247
2	3	2.64523		5	3	2.5676
2	3	2.0223		5	3	2.27166
2	3	2.64523		5	3	1.58112
2	3	2.14689		5	3	4.04732
2	3	3.08819		5	3	2.07436
2	3	3.01898		5	3	1.08788
2	3	2.47911		5	4	3.57633
2	3	2.06383		5	4	3.67526
2	3	2.8944		5	4	2.09247
2	3	2.97745		5	4	2.78494
2	3	1.35785		5	4	1.99355
2	3	1.48244		5	4	1.20215
2	3	3.84954		5	4	2.48817
2	3	3.72496		5	4	2.48817
2	3	1.35785		5	4	3.57633
2	3	2.14689		5	4	0.806456
2	3	1.39938		5	4	0.806456
2	3	2.93592		5	4	1.0043
2	3	0.776457		5	4	2.38924
2	3	1.23327		5	4	1.89462
2	3	2.72828		5	4	2.68601
2	3	3.06051		5	4	2.09247
2	3	1.91156		5	4	3.08171
2	3	1.56549		5	4	0.90538
2	3	1.39938		5	4	2.38924
2	3	4.63858		5	4	2.88386
2	3	3.26815		5	4	4.16988
2	3	2.35453		5	4	3.37848
2	3	1.48244		5	4	1.49892
2	3	0.94257		5	4	3.47741
2	3	3.14356		5	4	2.09247
2	3	2.39606		5	4	2.19139
2	3	1.19174		5	4	2.09247
2	3	1.10868		5	4	1.10323
2	3	2.85287		5	4	2.35627
2	3	3.47579		5	4	1.20215
2	3	1.06715		5	4	1.10323
2	3	1.77313		5	4	2.38924
2	3	2.56217		5	4	1.89462
2	3	0.458074		5	4	1.10323
2	3	4.81854		5	4	4.07095
2	3	0.817985		5	4	3.8731
2	3	3.14356		5	4	1.20215
2	3	0.596501		5	4	1.0043
2	3	0.444231		5	4	1.59785
2	3	1.56549		5	4	1.89462
2	3	2.43759		5	4	3.18064
2	3	3.6419		5	4	1.30108
2	3	2.76981		5	4	1.99355
2	3	0.153534		5	4	1.0043
2	3	4.92928		5	4	2.48817
2	3	3.10204		5	4	1.89462
2	3	1.15021		5	4	3.08171
2	3	1.98077		5	4	3.8731
2	3	1.98077		6	3	-1.85423
2	3	1.2748		6	3	-1.85423
3	1	2.4726		6	3	-1.85423
3	1	2.24232		6	3	2.33434
3	1	2.43422		6	3	2.17008
3	1	2.6645		6	3	1.43092
3	1	2.4726		6	3	1.75944
3	1	2.31908		6	3	1.67731
3	1	2.74125		6	3	1.43092
3	1	1.97366		6	3	2.49859
3	1	1.28283		6	3	2.41647
3	1	2.05042		6	3	2.08795
3	1	3.00991		6	3	2.25221
3	1	2.6645		6	3	1.34879
3	1	2.20394		6	3	3.31988
3	1	1.8969		6	3	2.17008
3	1	2.0888		6	3	1.26666
3	1	1.74338		6	3	1.10241
3	1	2.70287		6	3	2.82711
3	1	2.0888		6	3	-1.85423
3	1	3.08667		6	3	-1.85423
3	1	1.93528		6	3	1.59518
3	1	1.74338		6	3	2.33434
3	1	1.58986		6	3	1.84156
3	1	1.66662		6	3	1.84156
3	1	2.51098		6	3	1.75944
3	1	2.51098		6	3	2.79973
3	1	1.78176		6	3	3.15562
3	1	2.62612		6	3	2.74498
3	1	1.55148		6	3	1.75944
3	1	2.31908		6	3	2.66285
3	1	2.35746		6	3	2.41647
3	1	2.2807		6	3	1.67731
3	1	1.93528		6	3	2.25221
3	1	2.0888		6	3	2.25221
3	1	1.62824		6	3	1.59518
3	1	1.05255		6	3	0.281118
3	1	1.47472		6	3	2.17008
3	1	2.77963		6	3	2.41647
3	1	2.16556		6	3	1.84156
3	1	1.78176		6	3	0.445376
3	1	2.16556		6	3	2.99137
3	1	2.4726		6	3	1.75944
3	1	2.12718		6	3	-0.375912
3	1	2.58774		6	3	3.0735
3	1	2.0888		6	3	1.84156
3	1	2.6645		6	3	2.25221
3	1	1.705		6	3	2.41647
3	1	2.39584		6	3	1.51305
3	1	2.2807		6	3	2.58072
3	1	1.28283		6	3	3.40201
3	1	3.27857		6	3	1.43092
3	1	2.0888		6	3	1.67731
3	1	1.58986		6	3	2.74498
3	1	2.01204		6	3	2.25221
3	1	2.62612		6	4	1.61494
3	1	3.35533		6	4	2.97755
3	1	2.24232		6	4	1.61494
3	1	1.8969		6	4	1.24808
3	1	2.31908		6	4	1.45771
3	1	2.01204		6	4	3.50163
3	1	2.39584		6	4	4.07812
3	1	0.361713		6	4	3.50163
3	1	0.400093		6	4	3.13477
3	1	2.43422		6	4	2.55828
3	1	2.31908		6	4	0.776411
3	1	2.35746		6	4	3.39681
3	1	2.70287		6	4	0.933635
3	1	2.05042		6	4	1.19567
3	1	3.47047		6	4	3.292
3	1	2.39584		6	4	0.776411
3	1	3.27857		6	4	2.40106
3	1	2.16556		6	4	1.24808
3	1	2.24232		6	4	2.45347
3	1	2.97153		6	4	2.61069
3	1	3.24019		6	4	2.34865
3	1	2.12718		6	4	2.92514
3	1	2.20394		6	4	4.02571
3	1	2.62612		6	4	0.986043
3	1	0.169815		6	4	1.45771
3	1	1.97366		6	4	1.56253
3	1	3.39371		6	4	2.61069
3	1	3.00991		6	4	3.3444
3	1	2.20394		6	4	1.77216
3	1	2.81801		6	4	1.77216
3	1	2.4726		6	4	0.986043
3	2	2.39887		6	4	2.50588
3	2	3.34166		6	4	3.50163
3	2	3.03754		6	4	0.986043
3	2	2.15557		6	4	3.18718
3	2	2.9463		6	4	2.97755
3	2	2.12515		6	4	1.51012
3	2	2.58135		6	4	3.02996
3	2	1.82103		6	4	3.39681
3	2	2.88547		6	4	0.461963
3	2	2.61176		6	4	0.933635
3	2	2.09474		6	4	2.55828
3	2	2.85506		6	4	4.81183
3	2	2.33804		6	4	3.292
3	2	2.21639		6	4	2.55828
3	2	2.73341		6	4	3.292
3	2	2.03392		6	4	3.55404
3	2	1.91226		6	4	2.29624
3	2	2.27722		6	4	2.71551
3	2	3.6762		6	4	0.619187
3	2	2.06433		6	4	1.3529
3	2	2.18598
3	2	2.06433
3	2	1.06071
3	2	2.0035
3	2	2.703
3	2	1.94268
3	2	2.36846
3	2	2.33804
3	2	2.36846
3	2	2.703
3	2	2.85506
3	2	1.2736
3	2	2.73341
3	2	1.7602
3	2	2.39887
3	2	2.03392
3	2	2.85506
3	2	1.91226
3	2	2.9463
3	2	2.52052
3	2	2.42928
3	2	2.21639
3	2	1.82103
3	2	2.45969
3	2	2.64217
3	2	2.82465
3	2	2.42928
3	2	1.45607
3	2	2.42928
3	2	2.61176
3	2	2.2468
3	2	2.06433
3	2	2.67258
3	2	2.73341
3	2	1.79061
3	2	1.82103
3	2	2.42928
3	2	2.61176
3	2	2.09474
3	2	2.67258
3	2	2.15557
3	2	2.21639
3	2	1.79061
3	3	4.12601
3	3	2.73975
3	3	1.908
3	3	2.83217
3	3	1.53833
3	3	3.20184
3	3	2.4625
3	3	0.429333
3	3	1.07625
3	3	-0.0327511
3	3	1.81559
3	3	2.4625
3	3	1.44592
3	3	2.4625
3	3	2.37009
3	3	2.64734
3	3	1.63075
3	3	3.20184
3	3	4.77292
3	3	2.09284
3	3	-0.0327511
3	3	1.63075
3	3	1.26108
3	3	2.09284
3	3	2.09284
3	3	1.44592
4	2	2.26862
4	2	1.50522
4	2	2.72666
4	2	1.96326
4	2	2.57398
4	2	3.64273
4	2	2.87934
4	2	1.96326
4	2	2.26862
4	2	2.57398
4	2	2.11594
4	2	3.33738
4	2	2.4213
4	2	1.81058
4	2	3.1847
4	2	2.11594
4	2	3.03202
4	2	2.4213
4	2	2.11594
4	2	2.26862
4	2	2.87934
4	2	2.87934
4	2	1.35254
4	2	1.81058
4	2	1.35254
4	2	3.03202
4	2	2.11594
4	2	1.04718
4	2	2.4213
4	2	2.87934
4	2	1.81058
4	2	2.57398
4	2	1.81058
4	2	2.4213
4	2	2.11594
4	2	1.96326
4	2	2.4213
4	2	2.26862
4	2	2.72666
4	2	2.11594
4	2	1.35254
4	2	2.57398
4	2	2.4213
4	2	2.4213
4	2	2.57398
4	2	2.4213
4	2	2.11594
4	2	3.49005
4	2	2.4213
4	2	2.4213
4	2	2.26862
4	2	3.03202
4	2	1.6579
4	2	1.50522
4	2	1.96326
4	2	4.55881
4	3	1.66747
4	3	1.94398
4	3	2.49701
4	3	3.32655
4	3	2.22049
4	3	2.22049
4	3	3.05003
4	3	2.08224
5	1	2.00394
5	1	1.28
5	1	2.63739
5	1	1.55148
5	1	1.46099
5	1	1.55148
5	1	2.00394
5	1	3.36133
5	1	1.46099
5	1	0.465575
5	1	2.72788
5	1	1.82296
5	1	2.18493
5	1	1.09902
5	1	1.64197
5	1	1.82296
5	1	1.82296
5	1	1.73247
5	1	2.09444
5	1	2.5469
5	1	3.54231
5	1	3.18034
5	1	2.09444
5	1	2.63739
5	1	3.27083
5	1	2.81837
5	1	2.18493
5	1	2.27542
5	1	2.90887
5	1	2.63739
5	1	2.27542
5	1	2.00394
5	1	1.55148
5	1	1.91345
5	1	2.5469
5	1	1.3705
5	1	0.375083
5	1	1.3705
5	1	1.82296
5	1	2.90887
5	1	3.81379
5	1	1.73247
5	3	-2.32656
5	3	-2.32656
5	3	-2.32656
5	3	1.93568
5	3	1.37974
5	3	0.916452
5	3	1.28708
5	3	1.28708
5	3	3.14023
5	3	2.21366
5	3	1.75037
5	3	2.02834
5	3	2.02834
5	3	2.02834
5	3	1.65771
5	3	2.30631
5	3	3.51086
5	3	3.4182
5	3	0.638479
5	3	2.39897
5	3	1.93568
5	3	1.10177
5	3	1.37974
5	3	0.916452
5	3	1.22531
5	3	2.30631
5	3	1.56505
5	3	3.23289
5	3	2.121
5	3	3.32555
5	3	2.58429
5	3	2.02834
5	3	1.19442
5	3	2.58429
5	3	2.49163
5	3	1.75037
5	3	1.65771
5	3	1.10177
5	3	1.00911
5	3	2.39897
5	3	1.65771
5	3	0.916452
5	3	2.02834
5	3	1.84303
5	3	2.95492
5	3	2.95492
5	3	1.00911
5	3	1.93568
5	3	1.37974
5	3	1.93568
5	3	1.65771
6	1	2.82377
6	1	3.33669
6	1	4.10607
6	1	2.56731
6	1	2.13988
6	1	1.71245
6	1	2.48183
6	1	2.90926
6	1	0.857589
6	1	2.39634
6	1	1.19953
6	1	1.54148
6	1	1.19953
6	1	3.08023
6	1	1.54148
6	1	0.943075
6	1	2.22537
6	1	1.37051
6	1	3.42218
6	1	2.22537
6	1	2.99475
6	1	2.82377
6	1	1.19953
6	1	3.42218
6	1	3.67864
6	1	1.02856
6	1	3.33669
6	1	1.54148
6	1	0.344671
6	1	3.84961
6	1	3.08023
6	1	3.42218
6	3	3.53304
6	3	1.46803
6	3	3.10283
6	3	1.55407
6	3	2.75866
6	3	1.8122
6	3	1.8122
6	3	1.12386
6	3	1.8122
6	3	1.64011
6	3	2.41449
6	3	3.53304
6	3	0.263438
6	3	2.15637
6	3	-2.0597		1	291	3	226
6	3	2.67262		2	256	4	214
6	3	2.93075		3	256
6	3	1.29595			803		440
G) M1 peak population firing time, -2s:RO:2s
Trials with R1 to A	1=BL, 2=automatic, 3=variable			Trials with R1 to B	3=variable, 4=relearned
Rat	Session Type	peak FR time		Rat	Session Type	peak FR time
1	1	-0.25		2	3	-1.85
1	1	0.1		2	3	-0.3
1	1	0.05		2	3	1.45
1	1	0.45		2	3	0.25
1	1	0.1		2	3	-0.55
1	1	0.35		2	3	1.4
1	1	0.25		2	3	-0.9
1	1	0.15		2	3	-1.35
1	1	0.05		2	3	1.4
1	1	0.2		2	3	-1.8
1	1	0.45		2	3	1.25
1	1	0.65		2	3	-1.7
1	1	0.1		2	3	1.6
1	1	0.6		2	3	-1.95
1	1	0.05		2	3	0
1	1	-1.5		2	3	0.5
1	1	-1.2		3	3	1.55
1	1	0.15		3	3	1
1	1	0.35		3	3	1.25
1	1	0.75		3	3	-1.3
1	1	0.75		3	3	-1.6
1	1	-1.15		3	3	1.85
1	1	0.2		3	3	1.05
1	1	0.2		3	3	-1.15
1	1	0.35		3	3	0.55
1	1	0.35		3	3	-0.85
1	1	-0.3		3	3	-1.1
1	1	0.95		3	3	-0.75
1	1	1.5		3	3	-1.45
1	1	-0.95		3	3	0.05
1	1	-1.6		3	3	1.5
1	1	0.2		3	3	0.65
1	1	0.8		3	3	1.2
1	1	0.4		3	3	-0.15
1	1	0.25		3	3	0.95
1	1	1.15		3	3	0.6
1	1	-1.35		3	3	-0.6
1	1	1.8		3	3	-0.8
1	1	-1.1		3	3	-0.35
1	1	-0.1		3	3	-1.55
1	1	1.05		3	3	-0.3
1	1	-0.2		3	3	0.15
1	1	-1.45		3	3	-1.2
1	1	0.05		3	3	0.5
1	1	0.55		3	3	1.75
1	1	0.05		3	3	-0.65
1	1	0.2		3	3	0.05
1	1	-0.65		3	3	1.2
1	1	0.1		3	3	-2
1	1	0.2		3	3	-1.7
1	1	0.25		3	3	-0.05
1	1	0.35		3	3	1.1
1	1	0.7		3	3	-0.2
1	1	-0.3		3	3	-1.8
1	1	-0.05		3	3	1.85
1	1	1.65		3	3	1
1	1	-1		3	3	-1.15
1	1	0.5		3	3	-1.15
1	1	0.7		3	3	-0.2
1	1	0.8		3	3	1.5
1	1	-1.25		3	3	-1.85
1	1	0.45		3	3	-0.75
1	1	0.5		3	3	0.8
1	1	-0.05		3	3	1.85
1	2	0.2		3	3	1.2
1	2	0.1		3	3	-1.3
1	2	0.15		3	3	0.1
1	2	0.1		3	3	-0.75
1	2	0.2		3	3	-1.3
1	2	-0.1		3	3	-1.4
1	2	0.1		3	3	1.95
1	2	0.2		3	3	-0.85
1	2	0.1		3	4	-0.15
1	2	0.15		3	4	0.1
1	2	-1.75		3	4	0.4
1	2	0.2		3	4	0.1
1	2	0.1		3	4	0
1	2	0.1		3	4	0
1	2	-0.3		3	4	-0.05
1	2	0.55		3	4	-0.05
1	2	0.25		3	4	-0.1
1	2	0.15		3	4	-0.1
1	2	0.2		3	4	-0.1
1	2	0.05		3	4	0.15
1	2	0.1		3	4	-0.05
1	2	0.05		3	4	-0.05
1	2	0		3	4	-0.05
1	2	0.1		3	4	-0.05
1	2	0.15		3	4	-0.15
1	2	0.05		3	4	0
1	2	0.1		3	4	0.05
1	2	0		3	4	0.05
1	2	0.15		3	4	0.05
1	2	0.05		3	4	0.15
1	2	0		3	4	-0.1
1	2	-0.3		3	4	0
1	2	-0.2		3	4	-0.1
1	2	0.15		3	4	0.15
1	2	-0.05		3	4	-0.05
1	2	0		3	4	-0.55
1	2	0.1		3	4	-0.05
1	2	0.1		3	4	-0.05
1	2	0.15		3	4	-0.1
1	2	0.05		3	4	0
1	2	0.2		3	4	-0.15
1	2	0.4		3	4	0
1	2	0.3		3	4	0.05
1	2	0.7		3	4	0.1
1	2	0.15		3	4	-0.05
1	2	0.05		3	4	-0.1
1	2	0.35		3	4	0.05
1	2	0.1		3	4	0
1	2	0.1		3	4	0
1	2	0.1		3	4	0
1	2	0.1		3	4	0.05
1	2	0.2		3	4	-0.15
1	2	0.1		3	4	-0.1
1	2	0.1		3	4	0
2	1	0.35		3	4	-0.35
2	1	0.25		3	4	0.1
2	1	0.45		3	4	0
2	1	0.4		3	4	0.1
2	1	0.4		3	4	-0.15
2	1	0.35		3	4	-0.1
2	1	-1.85		3	4	0.1
2	1	0.45		3	4	0
2	1	0.3		3	4	-0.15
2	1	0.35		3	4	0
2	1	0		3	4	0
2	1	-0.1		3	4	0
2	1	0.35		3	4	0
2	1	0.35		3	4	0.2
2	1	0.75		4	3	-0.45
2	1	0.15		4	3	-1.55
2	1	-1.75		4	3	0.05
2	1	-1		4	3	-0.8
2	1	0.4		4	3	-0.15
2	1	0.35		4	3	-0.05
2	1	0.45		4	3	0.05
2	1	0.4		4	3	-0.95
2	1	0.3		4	3	0.05
2	1	0.4		4	3	-0.2
2	1	-0.4		4	3	-0.75
2	1	-0.85		4	3	-0.05
2	1	0.4		4	3	-0.05
2	1	0.4		4	3	0.05
2	1	0.45		4	3	0.15
2	1	0.55		4	3	0.05
2	1	-0.85		4	3	0.15
2	1	0.35		4	3	-0.05
2	1	0.4		4	3	0
2	1	-0.65		4	3	0
2	1	0.5		4	3	0.05
2	1	0.3		4	3	-0.05
2	1	0.45		4	3	-0.4
2	1	0.2		4	3	0
2	1	0.3		4	3	0.05
2	1	0.15		4	3	0.05
2	1	0.35		4	3	-0.9
2	1	-0.45		4	3	-0.3
2	1	0.35		4	3	0.05
2	1	0.45		4	3	-1.4
2	1	0.35		4	3	2
2	1	0.45		4	3	-0.3
2	1	0.6		4	3	0.05
2	1	0.6		4	3	-0.95
2	1	0.25		4	3	-0.05
2	1	0.4		4	3	0
2	1	0.5		4	3	-1.95
2	1	0.45		4	3	0
2	1	-1.1		4	3	-1.3
2	1	0.3		4	3	-0.15
2	1	0.25		4	3	-0.05
2	1	0.3		4	3	0.1
2	1	-1.2		4	3	0.05
2	1	0.4		4	3	0
2	1	0.4		4	3	-1.85
2	1	0.5		4	3	0
2	1	-0.7		4	3	0.05
2	1	-1.7		4	3	-0.05
2	1	0.35		4	3	0
2	1	0.55		4	3	0.05
2	1	0.35		4	3	-1.15
2	1	0.25		4	3	-0.05
2	1	0.4		4	3	0
2	1	0.45		4	3	0.05
2	1	0.5		4	3	0
2	2	-1.7		4	3	-0.2
2	2	0.7		4	3	-0.15
2	2	-0.15		4	3	-1.65
2	2	0.25		4	3	-1.8
2	2	-0.5		4	3	-0.05
2	2	-0.1		4	4	-1.8
2	2	-0.15		4	4	1.2
2	2	0.05		4	4	-0.05
2	2	0.65		4	4	0.05
2	2	-0.1		4	4	-1.85
2	2	-0.25		4	4	0.95
2	2	-0.05		4	4	-0.45
2	2	-0.55		4	4	-0.25
2	2	1.3		4	4	-0.65
2	2	-0.15		4	4	0.1
2	2	1.15		4	4	-2
2	2	-0.05		4	4	0
2	2	-0.1		4	4	1.7
2	2	-0.5		4	4	0.4
2	2	-0.1		4	4	0.1
2	2	0		4	4	-2
2	2	-0.15		4	4	-0.15
2	2	-0.2		4	4	-0.05
2	2	-0.6		4	4	-0.15
2	2	0.6		4	4	0
2	2	0		4	4	-0.45
2	2	1.25		4	4	-0.55
2	2	0.05		4	4	-0.05
2	2	-0.1		4	4	-2
2	2	-1.9		4	4	0
2	2	-0.65		4	4	-0.15
2	2	-1.25		4	4	-1.55
2	2	0.1		4	4	0
2	2	0.1		4	4	0.05
2	2	1.85		4	4	0.05
2	2	1.95		4	4	-1.45
2	2	-0.15		4	4	-0.95
2	2	-0.05		4	4	-1.15
2	2	0.7		4	4	1.5
2	2	1.25		4	4	-1.3
2	2	-0.9		4	4	-0.2
2	2	0.4		4	4	-0.05
2	2	0		4	4	-1.15
2	2	-1		4	4	-1.35
2	2	-0.15		4	4	-0.65
2	2	0.05		4	4	0
2	2	0.1		4	4	-1.85
2	2	-0.15		4	4	-0.3
2	2	0.05		4	4	-0.8
2	2	0		4	4	0
2	2	1.85		4	4	-0.3
2	2	0		4	4	1.45
2	2	-0.2		4	4	-0.45
2	2	0.3		4	4	-0.15
2	2	-0.15		4	4	0
2	2	-0.4		4	4	0
2	2	-0.3		4	4	0.05
2	2	1.85		4	4	1.65
2	2	0.1		4	4	-0.45
2	2	1.05		4	4	-1.95
2	2	-0.1		5	3	-1.25
2	2	0		5	3	-1.7
2	2	1.7		5	3	-1.9
2	2	0.1		5	3	0.2
2	2	1		5	3	-1.95
2	2	-0.2		5	3	-0.25
2	2	-1.25		5	3	0.1
2	2	0		5	3	-1.5
2	2	-0.75		5	3	-1.2
2	2	-1.05		5	3	-0.55
2	2	-0.6		5	3	-0.45
2	2	-1.35		5	3	0.55
2	2	1.5		5	3	-1.7
2	2	-0.45		5	3	1.15
2	2	-0.05		5	3	-0.45
2	2	-1.65		5	3	1.35
2	2	-0.35		5	3	0.6
2	2	0.35		5	3	-0.1
2	2	0.55		5	3	1.45
2	2	-0.8		5	3	0.85
2	2	-0.7		5	3	1.4
2	2	1.55		5	3	-2
2	2	0.85		5	3	-0.35
2	3	0.35		5	3	0.85
2	3	-1.85		5	3	0.25
2	3	-1.7		5	3	0.65
2	3	-1.4		5	3	1.6
2	3	-1.65		5	3	0.15
2	3	-1.65		5	3	0.3
2	3	-1.7		5	3	0.95
2	3	-1.7		5	3	0.45
2	3	-1.7		5	3	1.15
2	3	-1.55		5	3	-1.65
2	3	1.6		5	3	0.85
2	3	0.1		5	3	0.85
2	3	-0.05		5	3	1.3
2	3	-1.3		5	3	0.85
2	3	-1.95		5	3	0.25
2	3	-1.85		5	3	0.95
2	3	1.5		5	4	-1.55
2	3	-0.25		5	4	-0.85
2	3	-1.7		5	4	0
2	3	-1.2		5	4	-1.1
2	3	0.55		5	4	-1.3
2	3	-0.15		5	4	-0.15
2	3	-1.5		5	4	-1.65
2	3	-0.7		5	4	-1.05
2	3	0.15		5	4	-1.1
2	3	-1.55		5	4	1.65
2	3	1.5		5	4	-0.65
2	3	-1.7		5	4	-0.35
2	3	-0.05		5	4	-1.05
2	3	1.4		5	4	0.05
2	3	-0.7		5	4	-0.55
2	3	-1.55		5	4	-1
2	3	-1.95		5	4	-1.2
2	3	-1.3		5	4	0.15
2	3	0.8		5	4	1.5
2	3	-1		5	4	-0.85
2	3	-1.45		5	4	-0.65
2	3	1.7		5	4	-0.65
2	3	-1.4		5	4	0.7
2	3	1.65		5	4	-0.45
2	3	-0.55		5	4	-1.3
2	3	-1.5		5	4	-1.05
2	3	1.85		5	4	-0.3
2	3	-1.4		5	4	0.05
2	3	-1.6		5	4	-1.95
2	3	0.1		5	4	-1.95
2	3	-1.45		5	4	-1.3
2	3	-0.65		5	4	-0.65
2	3	0.75		5	4	-0.9
2	3	-1.95		5	4	-0.9
2	3	-1.95		5	4	-1.1
2	3	-1.8		5	4	-0.8
2	3	-0.8		5	4	1.45
2	3	-1.95		5	4	-0.8
2	3	1		5	4	-0.3
2	3	-1.55		5	4	0.05
2	3	-0.8		5	4	-1.1
2	3	1.7		5	4	1.4
2	3	-1		5	4	-1.65
2	3	1.55		5	4	-0.2
2	3	-0.85		5	4	0.05
2	3	-1.8		5	4	-1.8
2	3	0.55		5	4	-1.75
2	3	1.75		5	4	-1.65
2	3	1.3		6	3	-2
2	3	-0.5		6	3	-2
3	1	-0.15		6	3	-2
3	1	-0.15		6	3	-1.5
3	1	-0.05		6	3	1.2
3	1	0.15		6	3	1.35
3	1	-0.05		6	3	-0.45
3	1	-0.15		6	3	-1.85
3	1	-0.15		6	3	0.2
3	1	0.1		6	3	0.8
3	1	0.1		6	3	-1.45
3	1	0		6	3	0.6
3	1	-0.05		6	3	-1.75
3	1	-1.45		6	3	-0.95
3	1	-0.1		6	3	1
3	1	-0.05		6	3	0.1
3	1	-0.1		6	3	-0.65
3	1	-0.15		6	3	0.45
3	1	0		6	3	-0.65
3	1	-0.1		6	3	-2
3	1	-0.1		6	3	-2
3	1	-0.05		6	3	-1
3	1	0.15		6	3	-0.8
3	1	0.15		6	3	0.4
3	1	-0.05		6	3	-2
3	1	-0.1		6	3	-0.45
3	1	0		6	3	1.95
3	1	-0.05		6	3	-1.55
3	1	-0.3		6	3	1.75
3	1	-0.05		6	3	-1.15
3	1	0.05		6	3	1.95
3	1	-0.05		6	3	0.45
3	1	0.1		6	3	0.9
3	1	-0.1		6	3	1.95
3	1	0.1		6	3	0.75
3	1	0.15		6	3	-1.7
3	1	-0.15		6	3	1.8
3	1	-1.6		6	3	-0.8
3	1	0		6	3	1.55
3	1	-1.2		6	3	1.4
3	1	0.15		6	3	1.1
3	1	0.1		6	3	-0.95
3	1	0.05		6	3	-0.05
3	1	0		6	3	0.85
3	1	0		6	3	1.2
3	1	0.2		6	3	-1.35
3	1	-0.05		6	3	-0.25
3	1	-0.15		6	3	0.9
3	1	0		6	3	-1.15
3	1	-0.05		6	3	1.75
3	1	0		6	3	1.15
3	1	-0.05		6	3	-0.35
3	1	0		6	3	1.55
3	1	-1.65		6	3	-1
3	1	-0.1		6	3	-0.15
3	1	-0.05		6	4	0.05
3	1	0		6	4	-0.9
3	1	-1.15		6	4	0.05
3	1	0.1		6	4	0.05
3	1	0		6	4	0
3	1	0.05		6	4	-1
3	1	0.1		6	4	-0.9
3	1	-0.1		6	4	-0.75
3	1	-0.95		6	4	-1.25
3	1	0.15		6	4	-0.6
3	1	0.15		6	4	0.95
3	1	0.1		6	4	-0.6
3	1	-0.05		6	4	1.1
3	1	-0.05		6	4	0.8
3	1	-0.1		6	4	-0.4
3	1	0		6	4	-1.85
3	1	0		6	4	-1.3
3	1	-0.65		6	4	0.65
3	1	-1.6		6	4	-1.15
3	1	0		6	4	-1.65
3	1	0		6	4	-0.55
3	1	0.05		6	4	-1.25
3	1	0		6	4	-0.35
3	1	-0.05		6	4	0.15
3	1	-0.1		6	4	1.2
3	1	0.1		6	4	1.45
3	1	0.05		6	4	-1.55
3	1	-0.15		6	4	-0.6
3	1	-0.1		6	4	-1.85
3	1	0.15		6	4	-1.1
3	1	0.05		6	4	0
3	2	-0.05		6	4	-0.85
3	2	-0.05		6	4	-1.15
3	2	-0.1		6	4	0
3	2	-1.85		6	4	-0.75
3	2	0		6	4	-1.4
3	2	-0.05		6	4	1.1
3	2	-0.05		6	4	-0.45
3	2	0.1		6	4	-0.65
3	2	-0.05		6	4	0
3	2	-0.15		6	4	0
3	2	-0.05		6	4	-0.4
3	2	-0.05		6	4	-0.5
3	2	0		6	4	-0.45
3	2	0.05		6	4	-0.7
3	2	0.05		6	4	-0.55
3	2	-0.1		6	4	-0.4
3	2	0.15		6	4	-0.6
3	2	-0.05		6	4	-0.8
3	2	-0.25		6	4	0.1
3	2	-0.15		6	4	-1.85
3	2	-0.1
3	2	0
3	2	0.15
3	2	0.25
3	2	-0.1
3	2	1
3	2	-0.05
3	2	0
3	2	-0.1
3	2	-0.05
3	2	0
3	2	0.15
3	2	0.1
3	2	0.05
3	2	-0.05
3	2	0.05
3	2	-0.05
3	2	0
3	2	-0.05
3	2	0.05
3	2	-0.05
3	2	0.05
3	2	0
3	2	-0.05
3	2	-0.05
3	2	-0.15
3	2	0.05
3	2	0.05
3	2	0
3	2	-0.05
3	2	0
3	2	0
3	2	0
3	2	0.05
3	2	-0.9
3	2	0.05
3	2	0.05
3	2	0.05
3	2	0
3	2	-0.05
3	2	-0.7
3	2	0.05
3	2	0.1
3	3	-0.95
3	3	-1.85
3	3	-0.5
3	3	1.05
3	3	1.65
3	3	1.75
3	3	0.75
3	3	1.85
3	3	-0.15
3	3	1.6
3	3	0.4
3	3	0.3
3	3	-0.95
3	3	-1.05
3	3	-0.05
3	3	1.5
3	3	-1
3	3	1.3
3	3	0
3	3	1.85
3	3	-1.4
3	3	-0.5
3	3	1.85
3	3	-1.85
3	3	0.1
3	3	1
4	2	-1.8
4	2	-0.2
4	2	-1.45
4	2	-0.35
4	2	-0.15
4	2	0.8
4	2	0.05
4	2	-0.95
4	2	0.8
4	2	0
4	2	0
4	2	-0.05
4	2	0
4	2	-0.55
4	2	-0.1
4	2	-0.1
4	2	0.1
4	2	0
4	2	0.05
4	2	-0.05
4	2	0.05
4	2	0.1
4	2	-1.25
4	2	-0.05
4	2	-0.15
4	2	0
4	2	0
4	2	-0.05
4	2	0
4	2	0
4	2	-1.85
4	2	0.05
4	2	0.1
4	2	0
4	2	-0.25
4	2	0.1
4	2	0
4	2	-0.05
4	2	0
4	2	-0.1
4	2	-0.05
4	2	0
4	2	0
4	2	0.2
4	2	0.15
4	2	0
4	2	0.05
4	2	0
4	2	-0.95
4	2	0.55
4	2	0.05
4	2	-0.05
4	2	0
4	2	0
4	2	0.1
4	2	0
4	3	0
4	3	0.05
4	3	0.15
4	3	-0.05
4	3	0.05
4	3	-0.45
4	3	0.1
4	3	-0.05
5	1	0.05
5	1	-0.05
5	1	-1.65
5	1	-0.65
5	1	0.15
5	1	0
5	1	-1.55
5	1	0
5	1	-1.4
5	1	-0.25
5	1	0.05
5	1	0.05
5	1	-1.5
5	1	-0.1
5	1	0.1
5	1	-0.05
5	1	0.1
5	1	-0.15
5	1	-1.8
5	1	0.1
5	1	-0.05
5	1	-1.2
5	1	-1.1
5	1	-1.85
5	1	-0.8
5	1	0.05
5	1	-0.9
5	1	0.15
5	1	0.1
5	1	0.25
5	1	-1.35
5	1	-1.05
5	1	1.25
5	1	0.2
5	1	0.25
5	1	0.3
5	1	-1.85
5	1	-1.6
5	1	0.1
5	1	-0.8
5	1	0.2
5	1	-0.45
5	3	-2
5	3	-2
5	3	-2
5	3	-1.75
5	3	1.85
5	3	-0.35
5	3	0.9
5	3	1.2
5	3	-1.15
5	3	0.35
5	3	0.85
5	3	0.6
5	3	0.3
5	3	1.85
5	3	-1.3
5	3	0.05
5	3	0.25
5	3	-1.6
5	3	-0.35
5	3	1.75
5	3	1.35
5	3	-0.85
5	3	0.45
5	3	-1.75
5	3	1.95
5	3	-1.8
5	3	-0.8
5	3	-0.15
5	3	-0.45
5	3	-1.7
5	3	-1.4
5	3	0.6
5	3	-1.55
5	3	0.1
5	3	0.15
5	3	-1.5
5	3	-0.05
5	3	-1.5
5	3	0.35
5	3	1.85
5	3	1.75
5	3	-0.4
5	3	-1.6
5	3	-0.2
5	3	-0.4
5	3	-0.65
5	3	-1.05
5	3	0.9
5	3	-0.75
5	3	-1.5
5	3	1.6
6	1	-0.6
6	1	-1.1
6	1	-0.8
6	1	-0.25
6	1	-0.1
6	1	0
6	1	-0.3
6	1	-1.15
6	1	-1.4
6	1	-1.4
6	1	0.05
6	1	1.4
6	1	0.1
6	1	-0.55
6	1	-1.5
6	1	-0.65
6	1	-0.25
6	1	0
6	1	-0.9
6	1	1.6
6	1	-0.4
6	1	-1
6	1	-1.5
6	1	-1.85
6	1	-0.25
6	1	0.35
6	1	-0.7
6	1	0.05
6	1	0.05
6	1	-1
6	1	-0.9
6	1	0.15
6	3	-1.05
6	3	-1.6
6	3	-1.85
6	3	0.05
6	3	-1.4
6	3	0.1
6	3	0.05
6	3	1.5
6	3	1.05
6	3	-0.2
6	3	1.8
6	3	-1.7
6	3	1.85
6	3	1.65
6	3	-2
6	3	1.55		1	291	3	226
6	3	1.85		2	256	4	214
6	3	-0.05		3	169
					716		440
H) M1, DLS population spiking firing rate peaks, variable session trials
A trials	Rat	M1 peak (Hz)	DLS peak (Hz)		B trials	Rat	M1 peak (Hz)	DLS peak (Hz)
	2	21.5556	6			2	24.8889	15
	2	28.2222	13			2	21.1111	7
	2	30	10			2	23.3333	5
	2	18.8889	5			2	23.3333	6
	2	17.3333	10			2	20.4444	10
	2	26.4444	8			2	24.6667	10
	2	18.6667	7			2	13.5556	12
	2	24.2222	9			2	22.6667	13
	2	23.7778	11			2	16.4444	10
	2	27.5556	9			2	30.8889	14
	2	23.5556	8			2	6.44444	4
	2	20.2222	5			2	21.5556	13
	2	23.5556	5			2	11.7778	9
	2	20.8889	15			2	15.1852	9
	2	25.9259	18			2	24.6667	8
	2	25.5556	14			2	16.6667	6
	2	22.6667	25			3	16.6154	11.1429
	2	20.4444	6			3	15.0769	11.7143
	2	24.8889	9			3	18.1538	16
	2	25.3333	19			3	16.9231	14.2857
	2	16.6667	5			3	13.5385	10.5714
	2	17.3333	8			3	16.6154	10.5714
	2	30	8			3	18.7692	10.8571
	2	29.3333	11			3	19.3846	17.1429
	2	16.6667	7			3	17.5385	12.5714
	2	20.8889	11			3	20.9231	17.1429
	2	16.8889	14			3	18.1538	15.7143
	2	25.1111	10			3	12.9231	10.8571
	2	13.5556	7			3	15.3846	11.1429
	2	16	14			3	19.0769	13.4286
	2	24	14			3	16.9231	11.1429
	2	25.7778	11			3	17.5385	14
	2	19.6296	12			3	20	22
	2	17.7778	9			3	13.8462	17.4286
	2	16.8889	10			3	15.0769	12
	2	34.2222	13			3	18.4615	18.2857
	2	26.8889	8			3	17.5385	15.4286
	2	22	16			3	16	15.4286
	2	17.3333	9			3	18.1538	17.4286
	2	14.4444	7			3	15.3846	13.7143
	2	26.2222	9			3	17.8462	16.2857
	2	22.2222	13			3	21.8462	11.7143
	2	15.7778	6			3	19.6923	13.1429
	2	15.3333	4			3	18.7692	12.2857
	2	24.6667	9			3	12.6154	12
	2	28	9			3	25.5385	24.5714
	2	15.1111	6			3	24	27.1429
	2	18.8889	7			3	17.8462	22.8571
	2	23.1111	7			3	20	23.1429
	2	11.8519	15			3	20	11.7143
	2	35.1852	12			3	18.4615	12
	2	13.7778	16			3	19.0769	12.5714
	2	26.2222	9			3	15.3846	12.8571
	2	12.5926	6.66667			3	18.1538	15.7143
	2	11.7778	7			3	16	14.8571
	2	17.7778	7			3	17.5385	18.5714
	2	22.4444	7			3	23.3846	21.7143
	2	28.8889	12			3	13.2308	9.42857
	2	24.2222	8			3	17.8462	10.5714
	2	10.2222	10			3	16	19.4286
	2	35.7778	9			3	18.4615	20.5714
	2	26	8			3	21.2308	23.1429
	2	15.5556	7			3	16.9231	18
	2	20	6			3	17.2308	14.2857
	2	20	6.66667			3	16.3077	14.5714
	2	16.2222	5			3	13.8462	10.5714
	3	25.5385	26.2857			3	16.3077	11.1429
	3	20.9231	21.1429			3	16.9231	21.7143
	3	18.1538	14			3	16.6154	16.1905
	3	21.2308	29.1429			3	17.4359	14
	3	16.9231	15.7143			3	16	16.8571
	3	22.4615	20.8571			3	19.7143	20.6154
	3	20	20.5714			4	12	6.66667
	3	13.2308	10.2857			4	16	9.33333
	3	15.3846	9.71429			4	11.2	6.66667
	3	11.6923	9.42857			4	15.2	8.66667
	3	17.8462	14.8571			4	16	8.66667
	3	20	21.7143			4	13.2	8
	3	16.6154	16.5714			4	14.4	16
	3	20	14.5714			4	12.4	6.66667
	3	19.6923	13.4286			4	20.8	6
	3	20.6154	16.5714			4	14	12.6667
	3	17.2308	14			4	16	11.3333
	3	22.4615	25.4286			4	15.6	9.33333
	3	27.6923	18.8571			4	14.4	8
	3	18.7692	13.1429			4	17.2	7.33333
	3	11.6923	9.71429			4	18.8	23.3333
	3	17.2308	19.1429			4	16	9.33333
	3	16	11.7143			4	16.4	15.3333
	3	18.7692	15.1429			4	17.6	14
	3	18.7692	16.5714			4	20.8	9.33333
	3	16.6154	10.2857			4	16	11.3333
	4	13.2	9.33333			4	22	9.33333
	4	14	8.66667			4	12.8	22.6667
	4	15.6	8			4	16	17.3333
	4	18	5.33333			4	16.8	8
	4	14.8	6.66667			4	16.8	10.6667
	4	14.8	15.3333			4	14	8.66667
	4	17.2	6			4	13.2	20.6667
	4	14.4	8			4	16.4	6
	5	26.2857	25.5385			4	16.8	8.66667
	5	22.8571	32			4	14	7.33333
	5	20	32			4	16.4	8.66667
	5	22.2857	28.3077			4	16	9.33333
	5	22.2857	30.1538			4	14.4	13.3333
	5	33.7143	37.8462			4	14.8	24.6667
	5	28	28.9231			4	14.4	8
	5	25.1429	27.6923			4	15.3333	16
	5	26.8571	32.6154			4	19.6	13.3333
	5	26.8571	36.6154			4	16	32.6667
	5	26.8571	34.4615			4	17.6	36
	5	24.5714	28.6154			4	19.6	22
	5	28.5714	31.3846			4	19.2	18
	5	36	32.9231			4	17.2	14.6667
	5	35.4286	27.3846			4	16.8	12
	5	18.2857	38.4615			4	13.2	16
	5	29.1429	26.1538			4	18.8	9.33333
	5	26.2857	29.5385			4	15.6	7.33333
	5	21.1429	34.1538			4	15.2	5.33333
	5	22.8571	30.1538			4	17.2	6
	5	20	30.7692			4	17.6	5.33333
	5	21.9048	36.9231			4	12	4.66667
	5	28.5714	41.5385			4	19.2	8.66667
	5	24	35.3846			4	20.4	7.33333
	5	34.2857	35.6923			4	17.2	6
	5	27.4286	35.6923			4	15.6	52
	5	34.8571	37.8462			4	17.6	9.33333
	5	30.2857	36.6154			4	16.8	6.66667
	5	26.8571	34.7692			4	14.4	10
	5	21.7143	36			4	14.8	36.6667
	5	30.2857	39.6923			4	18	9.33333
	5	29.7143	40.3077			4	6	18.9091
	5	25.1429	31.0769			5	21.7143	32.6154
	5	24.5714	28			5	28.5714	33.8462
	5	21.1429	33.2308			5	28.5714	37.2308
	5	20.5714	30.4615			5	22.8571	36
	5	29.1429	28.9231			5	33.7143	29.2308
	5	24.5714	33.8462			5	26.8571	39.0769
	5	20	38.1538			5	25.7143	39.3846
	5	26.8571	38.7692			5	21.1429	34.1538
	5	25.7143	35.0769			5	28.5714	40.6154
	5	32.5714	36			5	40.5714	34.1538
	5	32.5714	32.9231			5	25.7143	27.3846
	5	20.5714	31.3846			5	29.7143	35.3846
	5	26.2857	29.8462			5	22.8571	40.6154
	5	22.8571	32			5	25.7143	34.4615
	5	26.2857	34.1538			5	22.8571	28
	5	24.5714	37.8462			5	34.8571	39.6923
	5	21.7778	28.5			5	28.5714	35.3846
	5	21.3333	28.75			5	22.8571	36
	5	20.4444	22			5	25.7143	32
	6	7	5.33333			5	36	40.6154
	6	9.33333	8.95238			5	21.7143	36
	6	7.5	7.42857			5	27.4286	48.3077
	6	7.5	4.38095			5	28	34.1538
	6	6.16667	3.61905			5	31.4286	29.2308
	6	7.5	5.33333			5	25.1429	41.5385
	6	7.16667	7.2381			5	28.5714	34.7692
	6	8.66667	5.90476			5	24	37.5385
	6	10.8333	7.80952			5	29.7143	38.7692
	6	4.5	8.19048			5	24	36.6154
	6	8.16667	11.4286			5	27.4286	39.3846
	6	9.16667	9.71429			5	24	33.2308
	6	9.66667	4.57143			5	30.2857	31.3846
	6	6.5	8			5	28.5714	34.7692
	6	13.2174	10.7826			5	24.5714	36.3077
	6	10.087	11.3043			5	38.8571	36.3077
	6	17.7391	12.8696			5	27.4286	32.6154
	6	11.8261	8.17391			5	21.7143	36
						5	28.4444	23.75
						5	28.8889	27.75
						6	6.66667	4.7619
						6	7.33333	8.25397
						6	7.16667	4.19048
						6	6.66667	4.19048
						6	8.83333	7.2381
						6	8.66667	7.42857
						6	8	8.38095
						6	8.33333	4.57143
						6	6.5	7.04762
						6	10.5	8
						6	8.16667	5.71429
						6	6.33333	8.95238
						6	6	5.14286
						6	9.5	7.61905
						6	7	7.30159
						6	8.5	4.95238
						6	7.5	7.61905
						6	7	6.47619
						6	7.33333	8
						6	9.44444	6.47619
						6	10.1667	9.33333
						6	9.33333	4.57143
						6	7.33333	6.85714
						6	9.16667	7.2381
						6	8.66667	6.85714
						6	7.16667	5.52381
						6	8.33333	7.2381
						6	8.33333	8.7619
						6	7	4.95238
						6	4.33333	4.19048
						6	8.16667	12.1905
						6	8.66667	4.19048
						6	7.5	4
						6	4.66667	5.14286
						6	9.83333	7.80952
						6	7.33333	5.90476
						6	3	4.38095
						6	10	4.57143
						6	7.5	10.6667
						6	8.33333	7.42857
						6	8.66667	7.42857
						6	6.83333	6.85714
						6	9	6.28571
						6	10.6667	7.2381
						6	6.66667	4.38095
						6	7.16667	3.04762
						6	9.33333	4.57143
						6	8.33333	5.14286
						6	12.6957	11.4783
						6	17.2174	10.087
						6	12.6957	12
						6	11.4783	10.087
						6	12.1739	9.73913
						6	18.9565	12.5217
						6	20.8696	13.0435

## Sheet: Fig5
D) Cross-area activity before and during reach, example animal
		2=automatic, 3=variable, 4=relearned	M1 CV1 activity		DLS CV1 Activity				2=automatic, 3=variable, 4=relearned	M1 CV1 activity		DLS CV1 Activity
Rat 3	A reaches	Session Type	pre-reach	reach	pre-reach	reach		B reaches	Session Type	pre-reach	reach	pre-reach	reach
		2	[-1.75271858250351;-1.14178437282705;-0.528157677826867;-0.390589119633120;-1.05231811254828;-0.647252112268687;0.716402603145828;1.03409069801728;0.242584995727539;1.20297828346863]	[1.43143414278124;1.63586693551365;0.553384129742212;0.640387263590072;-0.0257421597318392;1.10636970331874;1.72140487911193;-0.359563733069720;-0.486263350750756;-0.968987962270255]	[-1.14345643963498;-1.12460600157105;0.0887425736596760;0.268159194873874;-0.561044184085214;-0.559831138243661;0.760604320605844;0.875398200458150;1.20601278587112;3.35151987221828]	[-0.335010705129507;2.22103676478135;0.245709323634829;0.333229257962633;2.25935041151691;1.30779490473581;1.81622318234906;0.0930711455646362;-0.400557105722972;-1.07650288817934]			2	[-0.597942166591869;0.133508076829038;-0.974578396013540;-0.294862846834423;-0.823666629382291;-0.942478714568596;-1.04380077471303;-0.843403006473903;-0.693310922481735;-0.304173968497232]	[1.26844674817613;0.917928482244536;0.0887049698609273;1.45294245137419;3.44242193891080;0.0789309849844343;1.34085325139458;-0.109793002091931;1.58354540659334;0.0705080119177863]	[0.331761859573637;-0.0846896085154537;0.0196116391042440;1.88501906657014;0.0843324372126281;0.0654019488547219;2.08980185689264;0.710252785627435;-0.00333612233107549;-0.0246784895920943]	[1.72847139228030;1.05251625309858;1.30880551289221;0.297114902607790;-0.324567723624692;0.0775423455606715;-1.05035618614043;-1.50158925976857;0.274708266914881;0.502698053110864]
		2	[1.24365669482141;0.697468290390621;-0.614911996821697;0.516989853495005;-0.939098414598846;0.900794979409337;0.513283943093414;0.215884924493695;-1.08372972943267;0.0495948015130252]	[0.638914106918208;2.41619169385812;1.40100635789609;-0.118807146192409;0.996259837852812;-0.224204756893787;1.08277506103216;0.0671626147974201;0.579736885355714;1.06378225663805]	[-0.0364712170461451;-0.572721951801825;-0.751033906664409;2.15794043705607;0.127339127198453;-0.489903232277060;0.231614205144713;0.714261116068187;-0.189904572303915;0.632608830258849]	[0.669105330593656;1.42088424059185;-1.44048638248794;-0.0188370383806031;4.15497665336038;0.639611399350107;-0.647609841137711;0.428503983257626;-0.0306722972010331;-0.527579573599042]			2	[0.862502302035994;-0.886652978345730;-0.0940408704601013;-0.579834156808603;-0.559089624450806;-1.49968417129937;-0.774598835378403;0.0566657809846190;-0.578874060666707;0.0893337889872059]	[0.390097807829139;-0.261429087176985;0.154865756460266;1.39471965006778;0.344686319471049;2.13134771784783;1.11543381974353;0.521762692761952;-1.06040068715653;-1.17999236208394]	[-0.744927932748594;-0.194518607045074;-1.26659572901933;0.0851644988735917;0.582405524246276;1.93472491761029;0.956480983631170;-0.0956978316891032;-0.226595937523010;-1.13082616072371]	[0.877780287808906;-0.0100717446774161;-0.865236453271659;0.964368890001850;-1.29277177541155;-0.608300951380708;-0.595808297601282;0.213667338829727;-0.185084544810199;0.490531267613537]
		2	[-0.982421609331973;0.874866176212608;-0.489428095057077;-0.184301075116445;0.167505941092912;-0.381029650686574;0.103548996853513;-0.675582830380526;-0.632370553205129;-0.193901103727328]	[2.12287527627072;0.682587080596282;2.36645348819545;1.29910834621648;1.53221831261978;-0.859635588417387;0.722819788951886;-0.535319980185884;-0.241432235360534;1.62962594036384]	[-0.607938292421385;0.528970653688144;0.556338213504059;-0.674306072975962;-0.743150128558039;0.440268316649772;1.00677331451055;0.575817171303158;-0.825191198579049;1.17050267103740]	[1.04489022691341;1.49041689534410;-0.627149747961186;0.719504738434536;3.15522253789498;1.44587855192304;0.846451925191740;1.78245923784565;2.04508570831024;3.04248009994699]			2	[-0.834222459816862;-1.00783213525197;0.164935018502080;-0.442308445520906;-0.199057208488692;0.672921338582143;-0.272286993492546;-0.865864452934759;0.238722809357952;-0.877991085102383]	[1.17611016917951;0.340615017904344;2.06490209984807;1.14986630955429;1.05830290177629;0.121801727011710;0.280106362166272;0.107972313427589;0.468755096159487;-0.945098336667310]	[0.561575024563671;2.55405064949916;1.87864399958478;-0.152908652675861;1.82181129049305;0.853326776045957;0.381057357489700;0.137274309386195;-0.0266977407383687;-0.0577500018576277]	[-0.613574019461226;-0.444394695753983;-0.834643102932456;-0.581287092757668;-0.866477290404547;-1.02685635631741;-0.747426984029822;-0.379858794344013;-0.954524582186090;1.29386520334663]
		2	[-1.02522493082860;-1.77494396999499;-1.00842196250093;-0.210109538355700;0.719225431030978;1.65513327008191;-0.284289139024083;0.226058654118875;-0.117506711904696;1.40744672988652]	[3.11743791174642;1.36831590744203;0.468677229476416;0.196140955276256;0.855083148127344;1.67385011917108;1.00578469777401;1.51094492659795;0.481684886479053;0.530996355758838]	[-0.348145400984750;-0.746422048623741;-0.880994013244656;-0.461414915468503;-0.941934458969420;-0.414940805527155;0.291217211488569;-0.611881904551891;0.803109378787529;1.26492173548760]	[0.591315774983919;-0.309765989722422;-0.458767070833352;0.0989661543750404;0.0824865573448929;0.285390983540810;0.582625226102589;-0.581305530374442;2.79444239524059;1.22813355600966]			2	[-1.81569174599518;-1.68018407280034;-0.345380637175418;-0.174827410037917;-0.0543275598740562;0.450877647285904;0.403196729948747;-1.59777419420477;-0.750345822079325;-1.10381760319409]	[2.35487981624033;1.16948534013448;0.345906388023459;1.47782034744537;1.21656967376887;1.67473717655919;2.05625747082667;1.39380276908487;0.657200252248679;0.411925624004147]	[1.93182185812389;0.976352790730954;-0.821711345763691;1.20015621167142;1.17557903607851;0.472092818038067;-0.0244966356431061;0.467674420479113;0.492498841694841;-0.110945471668433]	[-0.295121541306163;-0.282096634476459;-0.760487921769721;-1.12411864175393;1.56772748916225;0.607229794930377;-1.18657016662812;-0.921742420615342;0.0848284785592580;-0.791915119182603]
		2	[-0.130638066067413;-0.710101567090889;-0.685185792138163;-0.831842775988952;-1.00281310449240;0.914011157301025;-1.20422400059291;0.0663196036322859;-0.638847279250888;0.874418170029860]	[0.132665335160951;1.75167812176285;3.00636154850167;1.53805618075935;0.0704472169161032;-0.240050397490380;0.620321592409727;0.242408360945614;0.274788928420212;-0.469363603507020]	[-0.285063811502588;-0.620514830138322;1.30138711292909;1.61918275333563;1.42198742779367;0.523055875266005;0.222398928799911;-0.0128289763742786;1.31722487307398;0.250209703176270]	[1.21313542911744;1.32554291881676;0.853329156451588;0.450135994133475;1.18107994992336;1.57705710110956;0.223237287140291;1.51675715255730;0.738203868411027;-0.643701071766303]			2	[-0.603806788841154;-0.639235479952843;0.151823693413350;0.336090626975621;1.04771780244263;1.36130117013141;-1.26565885812362;2.19343783717625;0.751472375680983;-0.221796662528587]	[0.294267424233232;0.969444146920315;2.20677370283817;0.536110898415772;3.48676192159171;1.10741010070134;0.905990631363552;2.46024286541800;0.712234247628698;-0.719568096009602]	[0.0244740159904922;1.60257662527603;1.62174795004740;0.416919398211680;1.42231792755317;1.18873911301083;0.315652296346236;1.82691889287185;-0.0496094652515579;0.161321898861621]	[-0.871805825590411;1.32007333226748;-0.664657583006726;-0.170588064562340;1.09679705858249;0.0891552443402912;-0.303282504551577;1.95349691601819;-0.857814475335468;0.928345945803474]
		2	[-0.911258666523609;-1.18958433697330;-0.997561250488010;0.319263533779238;-1.18407030561947;0.793629371778763;-0.841059316818114;-0.880403526963462;1.19670808372456;-1.14226259648911]	[0.522374354396725;-0.0610414418827844;0.253590957144388;1.08419269865809;0.141687377720822;1.38058714445445;-0.0676647176682350;0.659054319709366;0.518558433953147;-0.373961608750100]	[-0.948072106109920;-1.12520999017832;-0.750920720933211;-0.0908017931711508;-1.54200517166473;0.914935218335305;0.390736837822481;0.313750513736640;1.68542751258442;-0.873155228202873]	[0.958356229865999;0.976149487457937;0.577148824250721;1.68407773868978;0.691784313934647;1.45929668616838;0.738623008978679;0.00102213458587233;1.17641733213605;-0.826448957038904]			2	[-0.747434025629147;-0.573476630973489;0.609820387641337;0.360154702164182;0.171063466867079;0.880449089727477;2.03127968755500;0.575757766346936;0.430961362035275;0.924288759583161]	[1.80852587296419;1.56549698298729;1.14479869960433;0.629365388877674;2.24871092085804;1.83087364929761;1.26153693533027;0.526912510178633;0.841992246625149;-0.711357928593968]	[0.0727167030847271;1.90592579138872;0.661398080448713;3.00774733358688;2.63869838332950;1.04704769815286;1.75672754208851;1.05938817298952;-0.815635630359733;0.530543515227762]	[-0.519978198125611;-0.340341777820173;-0.0663857040883968;-0.281774557422863;-0.521877562869378;-0.994253102581289;1.55816674557150;0.421074579331697;0.887902353893067;0.533849369438212]
		2	[-0.357330905895182;0.194311110920310;0.669674282190045;1.88684875236258;2.64864153693773;0.966013467453308;0.487194174122808;-0.114994803795026;-0.243092877813540;0.693200570775944]	[1.46063939458707;-0.189514359584841;2.51130120995682;0.905339623962262;0.746741389874012;0.464700775508060;1.25870904029861;1.50911802885251;-0.433803217594821;-1.31187090937926]	[-0.371997246074767;0.220593775905239;-1.47952494817142;-0.588718702337930;-1.60758528108473;1.22263823924677;3.50701124476121;0.212813094617887;1.22329991849538;-0.140981124042041]	[0.605603242975797;0.336828331155895;0.289552180921722;1.22114264088178;2.50693352511755;0.0647497911556847;0.250629356367275;0.112200871177578;1.75157850800061;0.0974601466691624]			2	[0.980040239869084;-0.238072917951212;-0.478531275949792;-0.669421240825370;0.0681566710854698;-0.744995544325288;-1.15676773870429;-0.653972704398289;-0.206256596643937;-0.188606062217195]	[2.35706260844222;1.31385311712486;1.99651765107415;1.14597173529499;1.55153654194140;1.97156103060203;0.589544796585782;0.748801554680955;0.499000558685309;1.63603175604339]	[0.00484972352827503;0.521931353043208;0.0816580066844648;1.49709469168671;2.28879669247758;-0.414318407681452;1.52103524862635;0.731603122631808;0.911984704242601;-0.115795803608039]	[1.99731347336501;2.04819201615815;1.50424534445309;-0.606087510600061;-0.818328179390651;0.101307931448657;-0.991838867884228;-1.93039650968942;0.860654344990815;0.875101851263324]
		2	[-1.51213737279907;-0.0659343434110274;-1.98511044796360;-1.21555457398571;-0.811820218372263;-0.388571856093804;-0.245388356292455;1.19082026834277;-0.775859456008628;1.16002568979338]	[-0.0489675756763384;0.875498135203744;1.03271048339682;2.57786297172534;2.68169772719599;0.929255150963124;0.345421309217223;0.830009113504672;0.577088673254225;-0.811128999093527]	[0.469580355697992;-0.825949587942954;-1.37283781893362;-1.25679798731349;0.887662799630361;-0.733203816607964;0.541385780892557;0.406663357835988;0.675491622607732;1.37258520401359]	[1.23388899960682;0.630176372005176;-0.0428361325326721;1.08773547334074;2.73218894144563;-0.125502238076223;-0.386485095171115;0.511284006710513;-0.524110032468976;-0.134402545111258]			2	[0.249933672958681;0.251954366908381;-1.25120015419995;-0.218932233069830;-0.566451367448423;-0.532849509660714;-0.538338355463370;-0.517377338438515;-1.76222193670228;-0.522943513510235]	[1.04605672772788;0.979267277574714;0.371234067420245;0.779714284652268;1.34756343021279;0.521763141709120;0.161843644439669;2.16464086997177;2.80143085265756;0.464177368673478]	[-0.723841248411172;1.85414306117822;0.300652430606418;1.77265970406302;2.16913441492693;1.68450811199987;0.122511432769279;0.729465173671485;0.299416554881946;0.928516493809037]	[-0.319673628323520;0.468231190315456;0.0550512224402967;-0.645122931677313;0.103060112889298;0.0600523578179032;-1.48703674689787;-0.425011711784723;-0.717680347266069;-0.978881996057741]
		2	[-1.03338940834312;0.674696481721953;-0.899843140142123;0.191299247069753;-0.225676262110799;-1.49197659071914;-0.353336455794321;0.835979012314220;-0.636170014797976;-0.299747569356388]	[1.01480035649142;1.21691025733642;1.96848729236051;0.993889282635389;0.433925059044002;-0.529091799415310;2.25775263119539;-0.793027491327641;-0.819304485707000;-0.726051959693073]	[-1.41659631037719;-0.647957472712226;0.0109568842839498;0.650255202496488;-1.89725303405328;-1.12470863048139;-0.513206692564757;-1.06109233433579;-0.159834862389937;-0.709223625370333]	[1.20990079568152;0.952908570918959;-0.186915373658088;2.15966024695302;1.17305050056415;-0.0890408485958569;-0.159209497356338;1.25557754441339;-1.32314101632517;-0.566092664392951]			2	[0.181792942912174;-0.449830907023344;0.180455721884750;0.501508176935772;0.535281001061381;-0.183649291662556;-1.05687363629356;-1.12163637487582;-0.403175968264489;1.29366424761485]	[1.40569480402340;1.00073314824999;2.69217022336466;1.29390371655654;3.23615740598327;1.85374242380077;1.98598405122485;1.44933222939669;1.01751738029844;-0.541961844441519]	[1.47282800173092;1.65856475865233;1.06493614541397;0.375854726734804;2.31009338860108;2.61673103670955;1.21690638849884;0.579992680076068;1.25449872908149;-0.116223240127597]	[-0.641907970003021;-0.297883311318170;-0.128520976202418;-0.413525855648537;0.730941789725570;0.305620509352444;-0.534344081203102;-0.601793903739523;-0.428606267734335;1.20978538451802]
		2	[-1.34764897832458;-0.995630579240890;-0.223830467226081;-1.70220295254447;0.223954237907368;-0.555191440961193;0.204335586869382;-1.09870420902977;-1.36257113143250;-1.03024067488833]	[1.34868966974214;0.159717587452937;1.67064387723809;-0.0692771715339670;3.48322350171543;1.44572320245529;0.367267484597937;0.472494166451892;0.104849377099380;1.01017153792676]	[-0.123775911551640;-1.22818628580114;0.325057887482302;0.0552370084277258;-1.62429146706468;1.14391280690090;0.0139097294360264;0.784375786763780;-1.23386569331788;-1.15634728913531]	[0.996068854367366;-0.190916826974281;0.785534109111262;1.59787877116891;2.18832140901613;-0.257301481294323;1.10295384057960;0.838856875466079;0.719458532816352;-1.37906660854467]			2	[0.00215698883869331;-1.98970368822593;0.0299973113960489;0.994023325699466;-0.354441787146974;0.774513639145791;-0.634236212437662;-0.431410552731499;0.216617894807523;-0.581724587369628]	[0.401158616816711;2.44440457867949;2.21343863039786;2.54267364916996;2.19885744050924;1.12452934763236;-0.0541347547953151;1.76219343582932;-0.405573411902344;-0.164300379005648]	[-0.785799673520969;0.0918675740006578;-0.653907429418559;0.513456721481413;1.77468382761617;2.33648939390238;1.45718145982249;1.65737266278563;0.792512857585289;-0.203662228882572]	[-0.464723621882986;-0.853308919404407;1.46757208871648;2.19219304759637;-0.434439175854137;-0.0334749315843733;0.400886929099977;0.516048722672455;1.24191237648713;-0.502764119439223]
		2	[0.444353091465624;0.382881815937042;-0.158424176046783;-1.15328352386376;1.80490069472554;0.469276237566942;-0.183999405672518;0.728644272755590;-1.18803302520171;-0.864704712922712]	[0.101146867624045;-0.0523953683413859;1.14742830893951;0.921141307561163;0.0528311428403820;-0.215764030783586;-0.453185415959552;-0.303928465880961;-0.304480091903885;-0.354676611009740]	[-0.956819157339872;0.162733010817932;-0.0996366433898210;-0.895158940212082;0.686019827631571;0.0174543668644584;0.477295750258839;-0.624390055296126;0.822314099067022;-1.18496317878777]	[0.836224656082788;0.111454838317113;-0.198160563475994;-0.492114973884856;2.21222045617384;-0.185418571445070;0.719840949605245;0.0882978454712749;1.05030289940792;-0.285560967769598]			2	[-0.356722809015243;-0.132992353401897;1.24460044796787;-0.448241993414688;-0.400895676154346;1.41791395915288;-0.967176868608557;-0.518926362917415;-0.771021802754286;-2.03533693136218]	[1.90177123540731;0.298409741500354;1.93387724135469;2.74153960784890;2.01095658338205;1.42834724553293;0.764160977283486;0.772967062927705;2.26185506520961;0.419845110622271]	[0.643987101129965;1.09733296446613;-0.0805819903654615;1.57336220759549;1.53106838308458;1.19826783508977;0.332709813411391;0.743229022509719;-0.415046867405355;1.84799913821933]	[-0.196978235234899;-0.350421675801536;1.55935547311609;0.665289971175604;-0.993703325741510;2.33851758640742;0.907058779636956;-0.168236257476013;0.0558295816121597;-0.389915759582553]
		2	[-0.105691030391738;-0.276271020323062;0.970342439831317;-0.570920704364507;-0.0277323687889200;0.588510866091127;-0.596578441628421;-1.13652109111794;0.966748524900486;0.539532673971770]	[2.26479445086011;0.689071397738320;0.580321191173996;1.95876208489598;1.71389390859801;1.05553425394075;0.112811931024039;0.313065830415680;-1.17887065903119;0.104651621904533]	[0.715919221624342;0.482969256490332;-0.129245467649567;0.793639959773081;0.568847199139164;-0.469906173765214;0.474601664205914;-1.25892892313251;0.403521986203729;2.32109679998634]	[0.953942275096490;0.827899566448373;-0.620281058333557;0.417195207419534;1.10682205610929;1.98632798891792;-0.653222934095449;-0.821273350904466;-0.364209465780462;-0.145661322310341]			2	[-0.851713337670493;-1.53267263236103;-1.59959917886648;-0.980994023911447;0.0637649923620580;0.0950750994428845;0.209554254640114;0.709998621169788;0.227987380761528;-0.246377202316200]	[1.11746783871901;2.18371214308338;0.412861322451531;1.61025460757540;3.08356647574335;-1.01441853045944;0.971781901815752;0.0715329974707811;-0.480987342051444;0.121207958558539]	[-0.860983665778142;1.12985115398135;1.12138884229392;1.77757019268105;3.43824635275065;0.795823201445539;-0.512949074255088;-0.0671848212995923;-1.02736730938621;0.919612753792492]	[0.156660698004098;-1.01243666136355;-1.68120214303911;1.31626784269404;0.368032475292140;-0.964316279333663;-0.242571576228703;0.842275486003395;1.33823692396174;-0.589549412458953]
		2	[-0.888031058287778;0.356401223144113;0.718476821623297;-0.334950154003705;-1.02959713581581;1.49088958132564;1.81462858079576;0.430347724298330;0.745040517040552;2.05889175506080]	[0.767254891114248;1.01923626822342;0.665372769198638;2.73282812623530;2.17377359046499;1.22436110118383;0.676036257762391;1.62898597688300;-0.331545238008405;-0.727787689160745]	[-1.59709732588126;0.0872581016497687;-0.207301618414250;0.238898240239484;-0.418146865930509;0.754310188013769;1.28301610774376;1.69217923741356;2.05802630456874;1.16295977011342]	[-0.311423769580207;0.509922683039041;0.113341096044254;0.585163452644085;2.76205056935598;1.11145256913720;-0.501156906547266;-0.425307817712217;0.0593783222484013;0.00108700272850037]			2	[-1.67141981808270;-1.22162112728853;-0.556364456419223;-0.666453997382820;-0.953699675186792;-0.379975036555653;-0.936748355903235;0.841243709375525;0.207509327775287;-0.107285520575257]	[-0.180799091485017;-0.208017622733842;0.907504966127385;0.814433636049394;1.84244543134437;1.92149620874577;0.901409991883315;1.43981851880044;1.66045450569888;1.27017906474149]	[-0.850433889368181;1.66760300163200;0.0982025326722492;0.708849223293561;2.82299933932087;2.26432459980174;2.50491481246782;1.16371305555783;-0.0875333904334138;0.517288706508883]	[-0.0365326794146012;-0.904271076128184;-0.317295473138052;-1.12951113617667;-1.07626075269626;-0.947333066827989;0.128729043449799;-0.772159050953072;-0.949891936032346;0.0343224506975235]
		2	[0.267103094250276;2.13480937726973;0.441399557310920;0.668394127914618;-0.430390644716872;1.35911813810579;-0.771460135277855;-0.654581160717917;-0.363202327557700;-0.219530567825667]	[-0.973730373195784;0.805283696366162;0.262193949679539;0.876870291975723;3.52776355041952;0.134014959780840;-0.177028768488840;1.01379575745109;-0.897895491829539;-0.311989621903134]	[0.119501872280336;0.362767759126060;0.896585858849422;0.287104898409215;1.90530423033343;0.374166733138513;-0.316068291158403;0.173764479387937;-0.631433961994480;0.717980219218702]	[-0.435869805805101;1.65659150658234;1.06788535849355;0.912010387504162;1.89245566542119;0.0870342054019425;0.414220093466788;0.218394069435780;0.512945436750689;-1.08735012132288]			2	[0.714733053189283;0.163709268828259;-0.950658726590261;0.263628823745301;1.60069055516286;0.244229066085743;0.295090500852158;-0.503348121700206;-0.226416544749154;-0.794457530028428]	[0.282450808927840;0.715111112499188;3.91131104157740;2.37355533138371;1.68924799761320;2.11472373430463;0.289946090053014;0.566696580806663;0.374692469466336;0.350327614976912]	[1.42616238449826;1.58854518486948;-0.461557086685725;1.92395054511343;2.41035414920135;1.77815228183198;0.833863400856243;0.190281208645198;-0.233443077478319;0.408821533025742]	[2.41947855936394;0.994055729519339;-0.877577670848660;-0.368089544864669;1.05939530206886;0.205767550861846;0.207194031549816;1.07515328367938;1.27747804966726;0.718347741933888]
		2	[0.265716544353454;-1.23980354557688;-1.07332937290345;0.132421277808325;1.39295174210669;-0.0141177428408517;0.980794173861693;0.550553838753137;-0.0689816797029002;2.21363949354691]	[1.58209057163307;0.152107337324892;0.0118792685279395;2.61276148182600;1.58446934447414;2.59874528060693;0.940858123561340;1.05387513752995;0.0122865394253329;0.687523063130773]	[-1.09255311588996;-0.00657604546932083;-0.638141684242762;1.44367735280805;0.918549828882965;2.26316870669769;0.370743387831770;0.926177367038195;0.402512049690629;0.818762508799273]	[0.261353912115924;0.0762283324924896;0.932855063952525;0.567501498257075;0.360935446747583;0.936771413485003;0.430282667807122;-0.187872903679373;0.329954345934179;0.823675400355456]			2	[-1.24301583079944;-1.35630085858461;-1.07607959875733;-0.939587478810659;-0.984909605489813;-0.561304122056587;0.726177956844464;0.0419845262606089;-0.101424799342029;-1.67837574410873]	[-0.365308799057005;2.12426613490816;-0.138586220236652;1.21538930325715;0.720933852920400;1.25464060847830;0.685193157019615;0.270659129653016;0.869554004002118;-0.110288021624864]	[-0.842001491422407;1.35401028718860;1.13485634301559;1.33680130536656;2.24459980680471;0.493094142227321;0.695760615770176;0.902219559005210;0.633771056205938;1.55761541526810]	[-0.860985468990095;-0.694800095778759;-1.41691704652446;-0.793069650498181;-1.42436745506828;-0.788303802292965;-0.590903441917025;-0.366281374280352;-0.996839697489373;-0.606416520586949]
		2	[-0.120564204258804;-1.16272079078639;-0.867455417257642;-1.27732586771745;0.0393192581388951;-0.733727596253062;-0.103090549740511;1.06516997143711;-1.05499528304426;-0.733843440948355]	[1.88284930322583;1.40991649121742;0.931717835268087;0.154569199782590;2.08082619412341;1.46540271176774;1.49726115836589;0.0206330038457421;1.11960595197414;2.42427478839490]	[1.37766845601868;1.18782344674930;-0.287756662069408;-1.38581209511045;0.712134201685754;0.379890903142435;2.48979964698363;0.492158678827753;0.443054575406994;-0.840296751769795]	[-0.297184761258039;0.860929278871826;1.75817876859261;0.310891902171952;1.20105503653658;0.586926147598538;1.13995708567153;2.32180920679123;-1.00269049573606;-1.44174961971129]			2	[-0.950183739012239;0.608783595493075;-1.02801116424761;0.0844989050218101;-0.310910730442975;0.612200524189018;-0.501998089609421;-0.542070033019449;1.05095516289143;1.15431443569992]	[2.73644969659781;0.871258884507731;0.120010382729323;2.02848287159081;1.51922425215771;1.13063863269216;-0.868170000849795;1.73501900442929;-0.0137974062570015;0.509087043339209]	[0.212257078454721;1.15777368065393;0.737266819888024;0.714826763965450;1.52978836959588;2.73357357061779;0.694671871726061;0.148476858841971;0.812068484353238;1.37689417646226]	[0.186116272855796;-0.980378716572988;-0.299995231507148;-1.19044014052355;-0.0369000767833113;-0.115522572852574;-0.366390951892198;-0.328636926772659;-1.06775925559573;-0.858682294199450]
		2	[0.0238012281092070;-0.0395668172027733;-0.326282533772119;-0.248821369498259;0.563774329632823;-0.607601385983035;-0.262198953120348;0.768202852360995;0.892596437121581;0.214628023452155]	[2.60010382562159;0.364598276908747;-0.260548993542475;0.699295890925753;0.664045770712225;2.35797265851035;1.29433813946593;1.95701269793014;-0.945698384894356;1.34933801007011]	[-0.562288171924638;1.27628310574742;0.326668547144649;0.0186225647688795;-0.508364830278245;-0.504667834467934;1.46370330213529;0.339572021310238;1.94992634477191;1.75682276519067]	[-0.313890084259640;0.741652061616681;0.615868927550173;0.853061843891028;0.897063422532418;2.85684229653239;-0.0517870605161217;1.37845686661525;1.13137505364333;1.96258707164973]			2	[-0.529665363918906;-1.41306949148790;-0.694550495380492;1.36443021365003;-0.748051757713158;-0.881398408027517;-0.825597173455111;-0.125006005652256;0.357858157328782;-0.312630995513513]	[0.756983809487552;0.668802157767380;2.05958712675285;2.21035777271598;1.16280255248331;0.534315625941299;0.636290613075074;0.125817133425295;0.428581544795814;0.211338607058297]	[-0.172984270752880;-0.328254840373154;1.51778622682953;2.75174171254983;1.29047399840034;1.14223451209497;1.14939325621224;2.03589142589379;-0.668745304349539;-0.453707567537335]	[1.20126747113033;-0.481457155863393;-0.983340176164751;-0.144334878759876;0.912406531502155;0.149140559399919;-1.66305000240278;-0.886356551649471;0.0656884736756221;0.0975356244388118]
		2	[0.615384910650891;-0.303357013160325;0.0886898652351156;1.76625107810501;-0.512828870170460;-1.17438091142288;-1.17991649729781;-0.669642706907952;-1.29699288729147;-0.410381918395147]	[1.43579611399977;-0.344785309551873;0.336383731612819;0.547473622597212;-0.110549859301837;2.25138539816898;-0.360207092088922;0.361836521059127;-0.522104216392086;-0.621532300153642]	[0.630663132368696;0.839550413940470;1.31308395040902;0.415012978604609;1.24365475601941;-0.209432529783042;-0.327523144976051;-0.360050239431616;-0.571972793100589;-0.296469971616991]	[0.867124854118511;0.664907613393033;0.497875925737994;0.730896602887824;1.38029459858604;-0.938273980938286;0.179857059356499;1.66152266785021;0.771849854957044;-0.351747754608381]			2	[-0.498736634083514;-0.650745355853272;-1.16723566789740;0.339540777444267;-0.678646158561168;-1.27044668483294;0.380706591401835;-0.369625497552512;0.649809285557242;0.383596799255915]	[1.96842477244052;0.842948893350399;2.80157281970396;3.12782437399181;0.668618465598712;1.19852611867281;0.762426072377099;-0.651551730056866;0.792178351496464;0.895406342101786]	[0.319913388324564;0.244246002181524;0.157974534463113;1.66056447705852;3.34736664278066;2.20357343311697;1.58146632899718;1.46800528080192;0.485223542485164;0.934807038907120]	[0.434166647295204;-0.346699394650488;-0.105981709157268;0.225190499585247;-0.454340257556566;-0.219128155976523;-0.989995713234949;-0.888130076097367;1.14984033635052;0.956385205918280]
		2	[-0.878914436450220;-0.402839712987917;-0.903627719797239;-0.330037839698990;0.0232483122234407;-0.0870721853488251;-0.336818674063071;0.155952195257886;-0.529959177971505;-1.40199448283907]	[1.27049669912515;2.73579052701068;1.65559804309335;1.68310317317450;1.95892485298624;1.54047282571056;1.29853145829695;0.0562577973377617;-0.0295669265264659;-1.18999685839927]	[-0.805647606933698;0.537813754288967;0.646708079078847;-0.270640312383382;-0.886772911657829;-1.22946826430260;-1.89303606706802;-0.689910973914052;-1.27667483266464;-1.08063815270928]	[0.791011719457111;1.18681997517240;0.245331629057662;1.52095643022888;2.57404480514692;0.576188815047835;1.54267329517198;0.657630407949762;1.10104745703908;-0.401710694238307]			2	[-0.359286785339139;1.15371522441847;-0.370698782462789;0.474916384674085;-0.895218394483470;-1.62247411020268;-0.701312222836427;0.702158258480111;0.978993807128970;-0.0716106148677601]	[1.71251271599642;-0.0753090840738150;-0.0927810977276554;1.23266702938710;1.42465229995342;0.680058775860754;1.01413527631713;0.565872698866885;0.635332282946467;1.41644297242714]	[1.35365675466269;0.310989300124028;0.647635209296124;0.351756710765892;0.988421231782534;-0.00823485775680482;-1.05431250467746;-0.0818519738675302;1.80167227122181;-0.0601930727406826]	[0.195004363505287;0.228161106135026;0.0991352501735566;0.326514743925102;-1.09808128554436;-0.785325304808127;-0.302464233655359;-1.04766560726699;2.53695398670088;-0.0399306132324609]
		2	[-0.847894479839836;-1.35803457149929;-1.37273056796278;0.302620644440624;0.186001611929682;-0.605546881395199;-0.398782316667351;-1.42489052761761;-1.44090436740424;-1.40624755046741]	[0.432216762093702;0.288983850573779;0.566472163626759;1.71119059768240;0.183267416917871;0.802014604766242;2.03103594332705;2.09161415881138;0.461983015103414;0.688088353385769]	[-1.51172521676783;0.200827643476331;-1.02229902655286;-1.50435595849194;-0.387372887522838;-1.34545419254591;-0.300394460609001;-1.16252138496923;-0.0882824615220413;-0.187759014401212]	[1.45402248096484;0.696500899305903;-0.129452764017561;0.784466196639354;1.22085857284625;1.79137908447628;0.779764653552477;-0.371705451325191;0.252218982186460;-0.128837068074871]			2	[-0.777463213447773;-0.0461618124485258;-1.04099592473958;-1.24757266438792;-0.283786856202498;-1.47111746723281;0.710360926142216;0.0298276289941443;-0.847012114001022;0.282013255655403]	[0.529185961641177;0.439680136909883;0.894336264562836;1.43013882124985;1.60263535790635;0.751321888156261;0.0792252093793522;0.221770037970989;0.893288713666257;-0.493794438021906]	[-0.440830112487155;-0.179786217840162;0.256668678929415;1.51685038339938;2.40831232444305;1.60627257823861;0.766951774246229;1.06535820461373;1.60938464572754;1.06033857339793]	[-0.519331742509087;-0.130720547759065;-0.833090297817765;-0.0115973967056642;-0.702009857296621;-0.571555161901527;-0.213682845105092;-1.03263753223336;-0.697884475584482;-0.832175185254722]
		2	[1.30161359446348;0.131502474368310;0.289843150107448;-0.716354323468485;-0.131642507286595;-1.35591398512070;-1.85015344943506;-1.35817411001485;-1.32709508535558;0.600061950462086]	[1.32747497017884;0.633545231139847;0.963038429775300;0.364566367606161;-0.0365075798186914;1.73207941137139;0.594703697341984;1.06862102958788;0.499618018932047;-1.20225572692440]	[-0.594082529796650;2.13152498612597;0.408407431062521;-0.126740173768703;-0.812032948632772;-1.26173134480698;-1.12744953538575;0.352219198433680;-0.840851340547367;-0.470264233045864]	[0.702586547262057;1.90460542192805;0.157008130243982;1.26342874457709;3.24038984874675;-0.439398683672887;-0.691536734808912;-0.300350317482598;1.01162397559514;0.942722738519080]			2	[-1.20732872476080;-1.65680951232452;-1.36728078715294;-0.684494091333852;-0.980305736874373;-0.155383758239799;-0.406437508188878;-0.201077467583290;-0.461138202299617;-0.342185354654702]	[-0.808091813049040;-0.740777878153915;0.894039608530426;0.247201883856336;1.51194613736562;0.769699408384717;1.84305229602088;0.765946366381444;-0.532661674569027;0.446282265360518]	[-0.554997907992083;0.373433928103349;1.07000172170217;1.45728841328360;0.739570897079500;1.97977968909202;2.26054107168535;-0.468384157092817;1.31401557731223;0.313810540344636]	[-1.75324145303396;-1.15630907997567;-1.14408774658681;-1.40239147842381;0.0986496269597592;0.0481050006279802;-0.594014521337133;-1.20519092595030;0.417933330197634;-0.417979590242815]
		2	[-0.604891339968431;-0.264537498706087;-0.516700921553463;-0.857755610617902;-0.494027896983230;-0.561847587086150;-0.0400399789985962;0.233637129820614;0.742686384673744;1.83964418026364]	[0.163927528566811;0.472619681382939;2.31232054530937;2.05572197338741;1.20362682345106;0.614104763207793;2.45963457123383;1.03443094412388;2.19945842666515;1.43391110592541]	[-0.378476868996696;0.483060235014346;0.0626768053842326;-0.595609887925762;0.647217686565038;-0.804667158981996;0.564654086435165;2.10166665993717;-0.524996160786604;1.67643121756949]	[0.502693766935617;-0.711188761008340;0.429115730758434;1.70995021685905;2.86218646083512;0.409334813220933;1.68677844573346;2.32034318531074;-0.493278252064758;-0.199110848952348]			2	[0.158168739304849;-0.969382248624489;1.11102472560023;0.541683972172289;-0.792435998223739;0.0796729967235281;-0.897897892880422;-0.444770890455605;-0.128932120393289;0.890203292155176]	[2.40507760043506;0.796800179775470;0.781498839546976;2.81447979307066;0.386117360565260;0.487809294268535;1.54700284462343;-0.278202067411335;-0.178030686622374;0.504094232550241]	[0.279021778235922;0.117247228538330;-0.259048205553098;0.665378279924406;0.304272854642071;1.01268691319389;1.35460160312559;-0.0922920157422772;0.178355504396567;0.319338682195520]	[0.116787675388347;-0.862994611982059;-0.395795348299329;0.226419784668820;0.405440568982418;0.322549808867349;1.07606693376534;1.42320586510641;-0.941632461346921;0.519603040905727]
		2	[-0.00263514372023282;-1.54140128767537;0.0870313076102400;-1.01427241480779;-1.51330767049327;-0.860891780044513;-0.768820469254322;0.646791721944841;-0.133189990959609;-1.08228853526676]	[0.519020054335158;-0.834138873640724;-0.784608898982282;-0.369596028948283;1.80161239143000;0.705960551453323;-0.0502199370635489;-0.824160367157940;-1.24024223009564;-1.55520593956019]	[-1.05733603860507;-0.287648453800445;-0.414696253632848;-1.97788118251040;-0.381212204215299;0.262589971904999;-0.134984792858519;-1.30744616701432;0.0207123064978625;-1.26634513656240]	[0.534887810788896;-0.771719655967183;-0.803752346018717;-0.153691770990764;1.47393491534722;0.719877228534554;0.474315841278632;0.224191147653804;0.0291650796983196;-0.947352310608053]			2	[-0.912130780762036;0.655488211796138;0.0386543806496608;-1.07774211922607;0.317555951528509;-0.0672760013830852;0.778010062400612;-0.493263860873842;-1.04779191241798;-0.263445125313259]	[0.156485517980583;1.42390114809471;0.219870237369748;1.24430451316314;-0.135948773401377;0.377688712905958;0.947863284998213;0.885679918077234;0.0822513680519367;0.497983291147678]	[0.625126316487201;0.513633136440320;0.252739670747671;0.814105177954380;2.30762776408931;3.90197929871546;0.838829916302303;-0.316082177971148;1.99460029344511;0.380078672791734]	[0.754363223319954;3.56716264974057;0.151661634075958;-0.602185673025620;1.19952848609461;-0.233048071266885;0.963830490002234;-0.635178678366763;0.752103659950733;0.155076090060859]
		2	[0.569405831283644;0.767645560951606;-1.60855081287941;-1.34049908376628;-1.23340358718735;-0.369017935484755;-0.733152221669619;0.312581360244927;-0.0602021154433273;-0.916496930083054]	[0.355429135266663;0.447771728439878;0.634951247965876;1.14521334131719;1.85041030676787;2.24147391719706;0.734202972371701;2.85335666723825;1.46704526285991;-0.0215313149396617]	[1.00540544469660;-0.0941843963951164;-1.09165799446706;-1.69191133360070;-1.06819676050325;0.115104273007669;-0.109893677507852;2.19644597972626;1.35564811796354;1.54328269670583]	[1.06861560040568;0.580508278148662;-0.493640306694140;-0.663993009420517;1.52816289837215;0.436271846314623;0.529210930169142;2.10304062122657;1.08140751213653;0.577028030095970]			2	[-0.402085880081877;-0.177238663399277;-0.269414724796894;0.152783156433155;2.42138951320504;-0.253103078510877;1.20681650952150;-1.20885075306868;-1.03128787673386;-0.422899787563962]	[2.36176418484571;1.37571409110443;3.09946081436559;1.10918007788333;0.146673819715549;0.137498045658857;1.63074074891481;1.48811116426048;1.68582946570023;0.619743598710523]	[-0.122683328308727;0.276112504101145;1.89452189992680;-0.536377697893369;0.867423107868353;0.589258687610091;1.43923120664227;0.997274113901526;0.458462923000800;1.47239517423428]	[-1.27637809550921;-0.808616572610657;-0.850967353439412;0.390205815389100;2.88081638355532;0.933452711303515;-0.145341199299710;0.190437226422327;-0.362407946088731;0.877538703694851]
		2	[0.545648874970844;-0.0617634877261525;-0.0478841650864708;0.00206143152302877;-0.882747938869444;-0.117002856731845;-0.158956580289609;-0.282197425738095;-0.604020015259129;1.04799368768301]	[1.38296533622289;0.676093294232903;1.45197714944776;-0.00557689925389071;-0.558476530837664;1.46760191318080;0.232080409430728;1.42863085484017;0.555399032378810;-0.644614979659904]	[0.538494193422640;0.562180434202358;-0.0117418788409051;-1.15890754473591;-1.03299697660452;1.03146712017171;0.120739051338452;0.485686679068288;0.0287066318469383;0.415577933004587]	[0.101333234734112;-0.722629757338292;-0.287172000344822;0.521939540405153;0.419354509775981;0.944167242036290;0.967647148661685;-0.881291334033537;1.33704044032599;2.87543176606957]			2	[-0.874699678167733;-1.10236014331443;-0.0253932195082320;-0.295550582495646;-0.609915532550372;0.448607895487532;-0.514850560039671;-0.927914402519489;-1.29323225449020;0.104670525824543]	[0.0720261526170734;1.48970314005193;0.238047284413865;1.18159624022003;1.55888141297717;1.43526814859451;1.37117749533764;1.74036890784682;0.518488472352182;0.454482966014614]	[-0.249846384480419;-0.370631912768996;1.01148462137990;0.886553899831554;3.15337706073102;0.849213763313664;3.20197498132325;1.95611009646008;2.10233854897565;-0.272914523127756]	[-0.629053237365871;-1.28830409580853;-0.170054949827410;-0.0237469175805400;0.0618216355038406;1.29634917605973;-0.478170372801255;-1.36095888536165;-1.18717288700080;-1.02979905498612]
		2	[-0.958916929150787;0.498367023156306;-0.901749852036659;-0.0498514669564230;-1.35609024270052;-0.117866370264867;0.387453321904992;-1.16698618383950;-0.151709651237852;-1.13732766995637]	[-1.09065231623395;-0.511789541177546;-0.754890013555212;0.487486795055450;0.553381620570071;-0.123347635358320;0.679545774633143;0.240324396353764;0.768997320885541;-0.154399435257873]	[-0.528643080445956;-0.342099115915737;-0.325779940168484;-0.587979608472975;-0.587272191056953;0.0502682445877232;-1.56160845589806;-0.198438032703325;0.210939515396330;0.0610024912251931]	[0.160313664125612;0.0911618935777050;0.372324069650342;0.982964327680550;1.43936118785129;0.530602651858939;2.16359283878448;-0.718625003364274;0.319987067437660;-0.600928926984912]			2	[1.03250918934848;1.85104435638533;0.886899934974084;-0.678775665814538;0.386062639159861;-0.648427896426967;-0.196673141202094;-0.256241487971740;-1.09655516183982;-0.997124265294581]	[2.73028660168158;0.691410760809766;1.79925802731499;2.33780157979038;1.26569773844983;0.586288855817304;1.03355095509629;0.638878720182472;2.67163863547433;0.820724276497294]	[0.965435568074011;0.370982173226007;3.14676794700737;0.108918303590512;1.85363892710254;0.241659842895492;-0.372176737397584;-0.226460061713590;0.747525881532357;-0.551887637974324]	[1.51942625515926;1.40592829101123;0.192739095091112;-0.217086682646476;-0.00170280428611938;-0.478678847752390;-1.63692706841112;-1.57621522454227;-0.527265427424068;0.00454686465193910]
		2	[0.0820501781604848;0.363619436638712;-0.568739057298202;-0.967818860324292;0.718838958619317;-0.602282802856527;-1.66409569314993;-1.76228816034089;-1.34193925151542;-1.07103583056796]	[1.76721873525365;0.360656237395706;1.06006615214669;2.75467358828663;0.785930343033385;0.602527646464791;1.29229619549063;0.616340180118261;-1.07065344833954;1.27210423643550]	[-0.349245267892983;1.12970897725787;2.10791633725625;0.631441311910637;0.502723683939836;0.520067284504029;-0.873358286746360;-0.887922495745476;-0.431999064344594;0.106211990278436]	[2.00047535576554;1.77068747565217;-0.0101373451020468;0.216228757503678;0.748687220381916;0.321765132074325;0.961897164884533;2.03011146055060;1.21539540152299;2.09466289181231]			2	[0.723735095951506;-0.509527730774891;-0.417259940498372;0.351358338757527;1.74137987683850;0.952951223426399;0.348026843181335;-0.454100329227187;-1.56171896470071;-0.636647173588608]	[1.81825296787976;1.25624219679132;2.29283888547240;2.82928888752317;0.780987050131621;0.711045221162714;1.53195326945457;0.312385006165421;-0.431897908505746;1.43498853264902]	[0.663845720949281;0.786067699140029;-1.06748944408335;2.32659836498012;0.760916111442777;0.149775561541813;0.0464637482766729;-0.268639198007351;1.83255786130148;0.952470765809524]	[-0.464874520212261;-0.103654215019527;0.111527141198943;-0.0290318344906688;1.71869510277614;1.02105490348362;0.526954186338635;-1.00656839131248;-0.795297921878910;-0.824766626855305]
		2	[1.45493308481766;0.291177839312655;0.329632376003406;-0.624304270605154;-0.630124917237537;0.725012826632062;-0.647760705235806;-1.64079627260059;-1.99888378348665;-1.79573810357892]	[1.57116590392002;1.88411236291810;2.06167263661915;0.983051680003255;1.39415033835372;0.584659972562031;0.850706773837498;-0.575489852359159;-0.301029882450615;0.464686446895290]	[-0.774948966508376;0.350299241679000;1.90709924051092;1.71222395495164;-0.401239999615143;0.403154833039293;0.118456364477715;-1.15753974147593;-0.950005697284514;-0.717957783761707]	[1.65437282046002;0.687990704327222;1.06244114989827;-0.379407770839768;1.50796981573839;-0.801355691594579;1.03325523933916;1.54315813806442;0.513410863699875;2.40301752847885]			2	[0.781779879720534;0.651598974125783;0.352720105621004;0.564426675147701;0.322703258621279;-1.12140917828801;0.662874872183467;-1.11345047950749;-0.726614064096277;0.0557368719249138]	[1.11383666637985;2.19148847562842;0.00690671325164643;1.19703049956647;1.77755663569500;1.19465875182818;-0.152738385350134;-1.01358089855917;-0.930682922251147;-1.13199062130317]	[1.53906038280271;0.692585882921754;0.505767743484135;0.483654012810229;3.17461583267556;1.20538333452264;-0.200664307450991;-0.136603251205248;-1.30808306055865;-0.678400316294758]	[0.672905539935250;2.11548771798469;2.79992725094718;-1.51987263936894;0.0341597871206302;-0.185141543790496;0.00486639756431789;-0.0326667176242162;0.0232082075783599;-0.601786059059811]
		2	[-0.435514914316040;-0.105015361310682;-0.448504521648527;1.03768216701329;2.66191754162085;1.16689433608577;0.0483684550466875;-0.843360021185787;-0.0560831572691119;0.0222348404190074]	[2.15106008700142;1.78718043317537;0.123293586231804;1.29869460555762;0.341748017532632;1.39566801744449;1.38715510963766;-0.0523455207532879;2.19325963752464;1.39861186823553]	[-0.902032398120191;-1.09507492804047;0.781899081967013;-0.182503101728904;-0.150340915757710;0.743837856044535;0.599722663609610;-0.470982866575206;1.08756331968286;0.678660507999961]	[0.438673936393911;0.530213444897976;-0.733080996118662;0.371609438177577;2.07570435680689;1.61480144202206;0.143926175631282;0.757835221403524;1.47080806960760;3.79856010479576]			3	[1.85723535279995;1.54195729633444;2.50595368177535;0.0626245920975305;2.20992895024191;0.297567381959222;1.06744695709282;-1.48439687304410;0.422886892659080;1.42811847604110]	[0.841903879633908;-0.413378292178030;2.55025844610958;1.24677547717222;0.561215801314636;0.804668889022672;1.42228758594800;3.33761287293371;0.572378289196097;0.777736532765224]	[-0.948783990729219;-0.00406897733595255;1.47599276325120;-0.558390149797908;0.560576434358503;3.26503723219829;0.941415500803115;-1.21610223869816;0.425000892656830;3.33593551088242]	[2.39850649445001;0.867100117252609;0.0430792168074271;-0.389199404656527;1.48361694391201;0.740180788884362;1.01439829031004;1.35392445873976;0.597844353674147;-0.527146745750038]
		2	[-1.78946038936485;-1.09925588979295;-0.426506727093999;0.222368270202293;-0.797661633619907;-1.19434977849593;-1.78660765389615;-0.524350208805484;-1.88142557928041;-2.00732874834858]	[1.11461921453541;0.423589303865131;0.388632704605868;2.82900764415020;2.64322241418579;1.68156415259266;0.710271331615606;-0.0588558725604150;1.63135145337683;-0.229391097010906]	[-1.79533933515701;-1.15634753722917;-0.367813516977104;-0.197643105865019;-0.0799901435011882;-0.918709887081827;-1.67196915625219;-1.27889310750921;-0.645151803361996;-1.13268554916241]	[1.34613568761647;-0.413913834798730;1.41444457957124;-1.69871433026950;-1.47599525895400;1.65306627947075;1.32844718561760;-0.574546117919935;-0.110209949843814;0.445261625603000]			3	[0.105958891485249;-0.333285620173041;-1.19593442616559;0.944221031329713;-0.599136801881705;-0.0882838351246847;-0.213851143718289;1.34853717941554;-0.0971912521020541;-0.259250384886533]	[-0.726078029206451;0.520182570597019;0.319986706518274;-0.557479056900271;-0.437615582327937;-1.15922689502557;0.340285727803161;-0.849322853126438;-0.458272324809333;1.04318682526573]	[-0.0212544705176621;-0.0282577477522374;-0.438844100803424;0.118602996983761;-0.861874387555806;0.00763953031212025;-0.777437981722831;-0.461266462784821;-1.14277558546297;0.0972235941814651]	[0.690940972058793;-0.557568540278096;-0.430333768110966;-0.337172149092833;-0.589424253564678;-0.766090085936938;-0.403949338134615;-0.782296955794350;0.933583912110159;-0.887685446349182]
		2	[-0.132766578675717;1.07917387489591;-1.01251079790219;1.47581677627003;-0.888668533759585;-0.335426282408391;0.0512884465625349;-1.36148494685030;-1.56764075562605;-0.624964525529626]	[1.69326255530684;1.12465935439126;0.647709075422594;2.35207657913599;0.939438189690774;0.904966089437284;1.43538550395826;0.676789106770450;-0.488512373858381;-0.0567804289778567]	[-0.599718133570688;0.0633844493666102;0.110290257326327;2.70069072064528;-0.482531055281463;-0.564468651845246;0.294589951939134;-1.14697361760123;-0.912717408705326;-0.640479718061984]	[-0.621826653530330;0.00585245998976638;-0.206111228439245;1.00275968806379;2.58435510603882;1.72023640080634;-0.328948130992691;0.539257816565419;2.97870681460797;0.664364130284876]			3	[-0.230822828813592;0.862464954380112;1.74597498796079;0.916979811652002;1.22176139688045;1.33758661923777;2.38282978981131;2.87960215646368;1.59804272167597;0.146242702662468]	[-0.251838497953253;-0.482644074441929;-0.630668449752319;-0.150546464372766;-0.491769010598304;-0.463042612791824;0.734298678869646;0.361940279749963;-0.586282012339073;0.889384386802846]	[-0.743054943168323;-0.928381627554532;1.46511963023900;-0.234864200467755;-0.189343031174249;0.940918296738222;-0.323797733036081;0.227245953660235;0.531478018802039;0.374939614884965]	[-0.291227331936770;0.483984198338307;0.883813674288465;0.728551253105361;-0.391270989922876;0.0784566126938764;0.488474331034870;-0.0755780823296367;0.948618507371031;-0.909383496917625]
		2	[0.738515471977067;-1.25220102677298;-0.897649613507481;-1.55736525097033;-1.42059754434227;-1.95729551631880;-1.51080238352786;-0.536108829883496;-0.576314107391385;-0.631906305250883]	[0.108593362806132;1.11355352712016;1.18402624067261;1.77889565783848;0.262185592981783;0.769703247703888;0.678964633087875;0.284307128756432;-0.194327721055023;-0.966683489113217]	[-1.51100138833745;-0.690232200484416;-1.31379745774963;-0.00471349415317896;-0.805647606933698;-0.662710344719359;2.37956967957733;-0.523647884735718;0.108655696493005;-0.369545252407503]	[0.276469706293000;-0.117056773264270;1.15266762285086;3.65665800635191;0.987284006115706;1.50830313542755;0.801929752129740;0.121014944264358;0.359728945785416;0.958297722622136]			3	[1.27466292107957;-0.423670789903781;0.113775081083520;-0.829420092227186;-1.45906807335155;-0.726590911210388;-0.895817571894259;0.355919508088638;0.141045617565515;2.05524280531679]	[-0.884536335704156;0.268148470519431;-1.15485772691251;-1.44332017379103;-0.845511169419687;0.774966365791753;0.145866905991344;0.104707090115456;0.170015037573689;0.367997310553708]	[-0.737509996400520;-1.16916001543932;-0.0731293447443888;0.397165904468541;-0.603130335329291;0.200251858839077;-0.866099919513823;1.27578556951971;2.69290557867853;-0.776572774588610]	[-0.203634464016578;-0.532005719821556;-0.716895284173904;-0.642193113517381;-0.716895284173904;-0.281714483848763;-0.676456988564478;-0.769618607582611;0.00554118539124584;0.726599918182428]
		2	[0.448879706699629;0.287610313989708;1.34103144329482;0.544899346325251;-0.447369763388305;-1.74886768897442;-0.294273775243029;0.355665781590975;0.472835738470915;1.82148759897102]	[1.80150853913806;0.149662145008266;1.80266948531218;1.96389579723595;2.13554580138184;1.16746457115665;1.49076208853231;-0.903377601754885;-0.319131932701397;1.71621428428494]	[-0.924808474262814;-0.483229860688938;0.0568467528078942;-0.308493068597718;-0.820041712697051;-1.00244580230810;-0.840993009597599;-1.13806350682350;-1.25795748065874;2.14924159222911]	[-0.673644273564684;-0.612960102485655;0.878822641314636;1.76784577911861;0.215816977940112;1.76908724972972;0.429138886011101;1.30313086241469;1.76721640070635;0.860837508003887]			3	[-0.691254948893661;-0.256245230243879;-0.898590682904402;-1.48439687304410;-0.553435379561684;0.697698612015192;-1.48439687304410;-0.539584296976993;-0.574680180390003;-0.863139159261867]	[-1.27578599859237;-0.795682306860009;-1.27578599859237;-1.30321560565949;-0.313586625124626;-0.479258123220708;-0.660594551412745;0.319592716223326;-0.312405864151081;0.197138142983922]	[0.522513435100036;-1.41945125141211;-0.301148243778235;0.563057338183982;-1.41945125141211;-1.05897262174349;-0.272613690785813;0.0468996497726411;-0.659431213886787;-0.473990347540555]	[0.724549159943961;-0.993570950123048;-0.243040561090792;-0.946812872088455;0.125989296323206;-0.749678034325145;-0.492942941633467;0.971351578726444;-0.00445346682190221;-0.526281538615817]
		2	[0.119339475259773;0.485511028959674;1.24165354445122;0.0474861633571018;0.147109428300158;0.595718423574851;-0.0323777834734645;-0.926101155664189;-1.43826318161960;-0.263400374140092]	[2.34782596392024;1.03550198498237;0.428241211803648;0.917710036981365;2.99510581248689;0.786799785674522;0.251322826105418;1.12885405342221;0.0456104603029935;-0.416894446023441]	[1.15655179896499;-0.375140040963188;1.00203320979023;1.90201240179638;0.409889515359559;0.453676185108111;1.29331269799584;-0.291823360109757;-1.51059406349605;0.206273016785364]	[1.04657308512093;1.26415939258429;-0.529303155608918;-0.593997645502476;1.19310426531591;0.825174821893188;0.675861511292582;-0.240208828495962;1.40008968965645;0.387132935600816]			3	[0.798170635753366;-0.329843280930153;-0.710239836282800;0.893517084371299;0.225462855281193;-0.0928139065799889;-0.706130665904827;0.137616641994135;-0.654874930448766;-0.0479555209909988]	[0.941589909923919;0.856359647696591;2.38104469226365;-0.226560228161660;1.01769474825938;-0.423086276168769;0.791486567707772;-0.185861588510364;-0.381266485164757;-1.60680097952135]	[-0.618290472264961;0.0926702201911843;0.553756839147906;-0.0226299879389975;-0.0825322493356357;0.891250858476414;2.16152043124186;-0.308098913825114;-0.918868779466526;-0.953027047039102]	[1.34578502122974;0.293595223762152;0.457111763479589;1.40596822100835;-0.132285077526912;-0.993570950123048;-0.216312812228317;-0.452444575093515;1.31542889121477;1.09972187170675]
		2	[-0.626869858816754;0.277530816304213;-1.61032524757988;-0.468012375381662;-1.09551462855080;0.165442013982729;0.420270538587957;0.766051137060713;1.16438726999991;0.517235245333574]	[0.223497752097260;1.62741860968476;0.509975303344738;1.98309419034965;0.500279027083562;2.61127241193893;1.59867161138449;0.123263369136166;1.57873232973723;1.63484829898336]	[0.508584098383406;0.00187761414983134;-1.66016314385066;-1.47154010326329;0.733443367625632;0.736888945290152;1.74955510588772;0.344255629394029;0.594447160887592;1.15187240579705]	[-0.323172849634803;0.549152783873490;0.320763167596486;-0.887455034132031;0.807155403896617;0.896184799529041;-0.476086799272756;1.61364372590876;1.48896029518492;2.38791094037535]			3	[0.241111655831293;0.0370959363318402;-0.671536728038395;1.03233853661580;0.518209195988867;0.422998859161221;0.855375129893893;0.887169912616487;1.47153794532878;-0.473936467300514]	[-0.145002183888391;1.04871407239856;0.468399466372703;-1.65829368626185;0.156805614610343;1.12377357160967;3.48690245137651;0.0622361543108976;1.23440899880278;0.898558554395192]	[-0.658655140910970;1.07693014686894;1.17497022891135;-0.614094189817524;-0.0877228891150140;1.64688434491055;0.777536433876213;0.309259354268889;3.28247451853434;-0.203634464016578]	[0.997686426925714;-0.171834623278917;-0.529402476240630;-0.495138601193533;0.807943548876515;0.0523797158435036;0.474909707602614;1.14762844226032;0.0913939087167675;-0.487752301854088]
		2	[0.633777120031770;-1.22895017698025;-1.10943249850333;-1.40200809480187;-0.00791240113715460;-0.387718019403214;1.51382048730678;0.328301878689277;0.334081494490222;0.0766355793147721]	[1.86312773197418;2.26981493469476;1.23929985817478;1.13650686309807;1.16724240689842;1.35923286184183;-0.318328796298389;0.813216167723310;0.721555233957115;0.585793566942063]	[1.91397541076578;0.160744818748471;-1.42110069750973;-1.19563948556370;1.15492815060674;0.625053675720789;2.10800648666433;1.66680702845887;-0.682891904619374;-0.377118173721871]	[1.23693465276814;-0.233161918052636;-0.603314784424961;-0.456774942485199;-0.185712693492654;2.04495653111169;-0.752255091965494;1.87718852189620;0.512275934377961;-0.0197601557579815]			3	[-0.348678947667649;0.779127205801153;-0.212014170861205;0.252685014923845;-0.707236635051758;-0.251141075905329;0.145607601280776;0.469419748664035;-1.41160036543437;0.457548996232411]	[-0.873240210072838;-0.296204182316342;-0.817949690408415;-1.71801992664500;-0.00455297348830983;-0.810834534776410;0.709296649198201;0.630660202166120;-0.163871650158102;-0.538007275617813]	[-0.468041395352884;2.39741900703146;-0.285503150731030;-0.419845970166517;0.743114230792068;-0.466604048201110;-0.365517447568236;-0.743279714150255;1.26914040302077;-0.0278206277183759]	[-1.16916001543932;-0.642193113517381;-0.302374732619375;-1.16916001543932;0.164046319767242;0.247013685659127;1.10174899642204;-0.558390149797908;-0.0678827824831333;-0.586334242419837]
		2	[0.247645863594574;-1.75921008852796;-2.13732263742131;-1.14951881197371;-1.12009015522100;-1.13755911161807;-0.327701271020453;-0.605741552516124;-0.693827559481118;-0.943160983599937]	[1.56309340628952;1.01758640082683;0.172796147617749;0.857847464931355;1.14531268545299;0.561737530640634;0.105830168033806;-1.09584506526222;-1.67915226317036;-1.69848602665233]	[0.964896815463375;0.0962436252687184;-1.01342101195719;-0.631247792906975;-0.0434439047570977;-1.33208148815531;-0.450092555246282;-1.11017654469747;-0.930817329253516;-0.521627850417922]	[-0.611105347974545;1.40894887040831;0.538034940256536;0.944396817629569;1.97404749140689;1.35335614895264;0.986204428398237;-0.657140612922019;-0.995870662489876;-1.80578700680401]			3	[-0.642530099612093;0.0585444101476585;-0.387888268464803;0.0458035434732554;-0.610765688853067;-0.531117882277121;-1.40210862500963;0.372309443272754;0.978260213145811;0.242971837010563]	[-0.262180741205768;-0.790332508287789;0.154442641188610;-1.43432691090621;0.390521268554072;0.0967464496940462;-1.32764575764878;0.00619536708387052;0.483566225359050;-0.468712206980693]	[-0.317611761913121;-1.14277558546297;-0.698493992074877;-0.217877584166672;-0.939426572749010;-0.122414698113952;-0.225825660316323;0.523328666452461;-0.939426572749010;0.321866895274139]	[0.319754882756572;-0.790812397779584;-0.132509848508844;-1.40045312077521;-0.685173268781263;0.536563803773990;-0.430333768110966;-0.0470816398357183;-0.256057990664728;-1.41945125141211]
		2	[-0.596138191625251;-0.478604813802157;1.28524428425617;0.107866793824553;0.486705164415311;-1.13713594045627;0.262309767524600;-1.47787961568066;1.19976323378880;-0.0698918478539834]	[1.82773192188664;-0.315919893251516;1.63681287940612;0.238126945732302;1.33846677658239;1.66040462388720;1.15128482147867;0.120937589149772;-0.205182180253714;0.497958139337262]	[-1.36034598941013;-0.936733683342643;-0.859953709267841;-0.144597165254481;-0.0362515579265747;0.692349933461385;0.0465045224719627;-1.31838051553977;-0.569493037393944;-0.575160808839017]	[2.38128337183507;0.419257460495751;-0.00154824770855625;-0.675562710849968;2.84660033402198;0.259836661556407;-0.269698825325048;0.794546929095772;0.554570533593271;1.32999125280974]			3	[-0.458609728410028;-0.509000647191511;-0.322758049271766;-0.656096250223619;-1.46267599120746;-0.835913225182243;-0.403093663677436;0.756073265680506;-0.0842454238578296;-0.805725835782397]	[0.853347341016444;-0.573255126272849;-0.795886072710845;-0.658380077226387;-0.0588467132874425;-0.299490312917280;-1.32764575764878;-1.05270490521660;-0.732583639876671;-0.303784195780445]	[-1.14277558546297;-1.14277558546297;0.237454063708674;0.272267735671237;-0.291014982884839;0.926220523517755;-0.242697242204668;0.291466704539695;-0.716895284173904;-0.410745177103567]	[-0.355041137083950;-0.723293604348794;-0.0566584894424523;-0.787795128699706;-0.764427967803233;-0.249605872666672;-0.939426572749010;-0.586824236164745;0.290091187118359;0.277126709742756]
		2	[-0.299564740633020;-0.631268032195515;-0.0827233103773219;0.105259137049024;-0.642867051632216;-1.53496272787428;1.32868618613001;0.0170047059424487;-0.140967220573131;-1.16296422116121]	[1.47474550170812;1.95460328968976;0.903053723144469;2.21083187408002;1.20821329113005;0.853646332284384;0.959147593748972;1.14225637481365;0.436611727821038;0.134649178983009]	[0.810782272228630;0.0893631907631356;0.649720429445675;0.400843700673580;0.445503968964076;-1.38571978450323;-0.193339587304508;1.15058431406901;-0.471273600691768;-0.312030534272179]	[0.662709888249753;1.54034240213871;0.486310632771733;-0.275828148543628;0.520788006872235;0.208809114629918;1.76461333662967;0.328112446078703;1.89934102218811;2.52929654760859]			3	[-0.305622016870813;-0.829420092227186;-0.850899874485617;-1.05428192657578;0.951195410234864;-1.43354861111841;0.977965261392931;-1.02303512630020;0.214889566607644;-0.888775287836826]	[-0.340831692147762;-0.0152642270133473;0.580682887860190;-1.32606873628960;-1.69624543269747;-1.16752782397576;-1.00740989030273;0.0805756471791387;-0.154211690339202;-0.143821422914847]	[-1.03997449110659;-0.509232221214926;0.00446678119148821;-0.234232940026050;-0.736077560035053;-0.216312812228317;0.449743168621684;0.509887910666387;0.728649836619162;0.404142000350404]	[-0.892484349490174;-0.195741351349139;0.423623961408308;-0.677832505985814;-0.382801084481637;0.506602266837139;-0.993570950123048;0.160473153923299;-0.939426572749010;-0.427541270013020]
		2	[-0.402127924168157;-0.629052587993160;0.181488238507330;0.129955541663199;0.899720339615115;1.83756790310093;-0.341093277596075;-0.232602040883976;1.54862869345150;0.480991253402074]	[0.393548449992163;0.536707674949397;2.64668549013786;0.963596438779822;1.86816376766068;0.538553346912516;1.15012604692318;1.24138792871497;1.00531864011209;2.40206281528270]	[-0.133277197943355;0.217268002214735;0.239753612216231;-0.146988657584141;1.13194452942797;1.01476342659183;-0.000786657883398216;-0.820135192646377;0.785885246628201;-0.525033298926700]	[0.316033393711145;-0.158145431916664;-0.878416515386405;-0.201408082835577;0.0374161420595393;1.59232154880365;1.38913861356964;1.06029833785409;0.502997484156140;0.0386355371289561]			3	[-0.996533058164665;0.857487057549862;-0.286621076997414;-0.571129784422672;-0.0914861155818671;-1.12669222430089;1.49974914028912;0.902572202513176;1.15506754167154;-0.776472640542489]	[1.18941866676657;-0.415034234123556;-0.264511881733950;-0.469240529166346;-1.67615909410860;-0.731418721081463;-0.165490474646204;-1.05142606355317;0.385821195507906;-0.460250328451084]	[0.0861467716914447;-0.466604048201110;-0.533486664587740;0.430539114990276;0.768527846159677;-0.782296955794350;-0.0314232478759697;-0.993570950123048;-1.02210550311547;-0.900184560122984]	[-0.294838263306491;0.223512353475743;-0.685218805325258;0.563317960023749;-0.731606580756844;-0.216312812228317;-0.808681385770701;-0.0668834059064658;-0.787795128699706;-0.623194982880474]
		2	[0.367598680174510;0.916794835850187;0.566904656731667;-1.09991302857586;0.477524296079139;0.0476657612777128;1.55104673752223;0.937703115066463;1.47617145904498;0.409179635538343]	[1.19235083224007;0.932381700439845;0.177588810018628;1.66427916564771;2.77706378138557;1.51941846569115;2.61797133913610;-0.619893341284787;0.829587448596749;0.572188467087449]	[-0.454593720339787;-1.03281118042989;-1.33329705992611;-1.05123269171172;-0.204567810459326;-0.706497159353668;0.0851000556559041;-0.673243088046730;1.68411497989705;0.544683313815693]	[-0.108802858423213;-0.229219884915513;-0.201192464502017;0.757381502092558;2.29865679483968;0.412080175297718;1.15848708935626;1.63935920342997;1.73159984180984;-0.301145835742603]			3	[0.135198240533651;-0.899513791474977;-0.553440804685259;-0.449931107325268;-0.748070693468820;-0.327688587003450;-0.853416781788039;-0.461915789121925;1.86098983636580;0.742769731088318]	[-1.48970924502561;-0.813510288116054;-0.535976379121078;-1.37322647454324;-1.64427370713892;-0.350691643380527;0.133657746684895;-0.820712485085771;-1.06908168438968;-0.887772984238657]	[0.0918310287506291;-0.993570950123048;-0.900363794560920;0.0316912875068473;-0.790221937409091;0.886542860262917;-0.440219618224759;-0.179406535223685;0.0247234612523953;0.0681503589137460]	[-0.824970665352161;-0.751159159221001;-1.41945125141211;-0.266487855538311;-0.689135336776217;-0.621621652638204;-0.133513826008720;1.96393738749218;-0.364707325508589;-1.05874661344311]
		2	[-0.0642237434632978;0.290119417472716;0.182877118950239;-0.390126798559919;0.653321380438063;-0.961227903366938;-1.41874926143110;-1.66660604453319;-1.38191912917114;-0.0307101475791846]	[-0.846391387965223;1.87834123124438;0.254728375549851;1.31129481696283;0.276358598416289;0.929619014632043;1.44719769482876;-0.209278492855288;1.46668315277803;1.10851111042194]	[-0.760550657315107;-1.55433623343583;0.449852221929189;-0.722904631110415;-0.433675469423121;-0.722521586386640;-1.50583356271066;-0.694825336195700;-0.423113340127511;1.94735705614641]	[-0.745488730275736;-0.330772659218182;0.134517327659507;1.32284964508350;1.11090110503961;2.04668334937550;0.188612747844517;0.940898798961755;0.974199860868178;0.605003942139395]			3	[-1.47916805068253;-1.04423839765340;-0.838825449066495;-0.630407162012899;-1.46267599120746;-0.335473085574290;-0.0409748488849260;-1.84997235770640;0.431353400222288;-0.267457587739174]	[-0.175855168767443;-1.29409154997123;-0.154951267457338;-0.646265450234426;-0.421399215056294;-0.442143821026125;0.817237391152188;-0.781624901146374;0.147722144386154;-0.221458521155271]	[-0.947302865833363;-1.14277558546297;-0.369738246783949;1.51076595649432;0.569167499616967;-0.542968336991338;-0.327840206880565;-0.0165982736072795;-0.345933965853613;0.456143830079114]	[-0.386080350143498;-0.953027047039102;-0.514136731830439;0.0767881163927850;-0.116797361701185;-0.867762037647528;-0.514136731830439;-1.21610223869816;-0.409447511039972;-1.36245685950139]
		2	[-1.12129030664949;-0.826947045149062;-0.114210193817710;-1.31973156842291;-0.156787894384029;0.799218471038381;-0.376072145581904;0.540384413702023;-0.110871423441698;-2.02748953042851]	[1.58027997666330;1.43592931850834;0.744704210190031;0.850283398619962;0.180079728627063;1.44641989244122;0.190984006852412;0.415231367506094;1.24537053066612;-0.182498700354175]	[-0.639934054601792;-0.294673054871013;1.79277935213017;0.201495810174941;-0.000305967230326752;-0.416805031775877;0.544504034268702;-0.209527283690794;-0.419752907625523;-0.933938758139794]	[0.814070729050718;0.237844855664750;-0.283280661585505;1.02443643774623;1.18938495775871;0.591611963413745;0.218061017769916;2.64919277326566;1.88743584844011;-1.39758703742414]			3	[-0.790332508287789;0.800086837380645;0.599790503250097;0.927076268701615;0.854951626719905;1.05967008859928;-1.38322540106325;3.36422986414277;0.167015544147661;-0.998702283161313]	[1.18567076810314;-0.648641102204276;0.930028560106526;-0.387471819917954;0.956805716522197;0.587926994721277;0.111481274282709;-1.01972541530006;0.797071123162200;0.833650118012808]	[-0.777437981722831;0.600593454932221;-0.337418523868379;-0.298726575917786;-0.356416654505286;0.227968781159774;-0.153658102161822;-0.492942941633467;1.06577817490735;0.329029053571993]	[0.756311200503048;0.364721076588338;-0.391270989922876;1.16480558680075;1.12527555698266;-0.716895284173904;0.227968781159774;-0.743279714150255;-0.356416654505286;0.140056829552972]
		2	[-1.96400631248061;-1.71999148341248;-0.956941406229489;0.516799417403383;-0.298818219866309;0.0999161724923793;1.79139254667669;-1.98511044796360;-0.392458167515076;-0.793148671618721]	[0.516604772512386;0.915774780060409;1.63543544963624;0.0805615495683493;0.133625031861860;0.611980994536709;1.16876124097966;0.523006197328698;0.649671005995769;-0.915616937256152]	[-1.86138135726730;-1.81099921352291;-1.47381707449843;-0.636655785069878;0.146793957803938;-0.0989028311579618;-0.483921922305257;-0.971004810339120;-0.791430770176029;-0.539629458499740]	[-0.0576005701196240;0.684712438135279;0.183537558017825;0.383474340404542;1.10729657970331;0.919116427343582;-0.583924339701504;0.476028675030852;2.26755341929152;1.31831534225172]			3	[-0.485899424995569;-0.0658626042002218;0.319772910284435;0.353648158801033;-0.491916384078970;-1.12073234533502;0.220769573401838;1.14266748165202;-0.00340257715357329;-0.0930939126519065]	[-1.61190461502726;0.0505090322826855;1.77010970135649;0.0265429934121657;-0.0442528563630528;-0.198322522510065;-1.37192123560979;-0.893085356220169;-1.60190568850725;-0.891760021988843]	[-0.965811002725362;-0.677653271547877;-0.615223332463314;-0.492763707195530;-0.824970665352161;-0.339133017591885;-0.364341636120027;-0.00244195248607857;-1.04752425933202;-0.442522172510754]	[-0.573223761874653;-1.17703946051007;-1.05897262174349;0.236176690019030;-1.13705140425723;-0.350692473299546;-1.14277558546297;-0.0145516659876248;-1.14277558546297;-0.350876618523789]
		2	[1.14783040812869;-0.725984264660075;-1.24754057445947;-1.50863837144488;-2.32915475327167;-1.61191712541782;-0.458325513855717;-0.376575781694870;-0.0217994166490259;-0.750225415179656]	[2.79238976592342;0.604815739824529;-0.162693359607661;0.417290858200398;2.54835813685011;2.58395620888316;0.733811768174156;0.470957941008081;0.413137875544858;0.0547200595640401]	[-0.716002766375168;0.828458377082418;-0.177276659510527;-2.14084706521645;-1.52924430660290;-1.74994702971312;-0.879051152529563;-0.0825834553967569;-0.315895678586123;-1.23859945014013]	[0.910501877225349;-0.727257928950705;-0.115593787835989;0.0444731019995932;1.10029285274734;0.870862017251733;0.249221553699987;0.662133021906938;2.47799785120335;0.323819822953091]			3	[-0.605701546024243;1.22457989466716;1.14129413328034;0.629914438327873;0.923224112636938;-0.271083710727449;-0.270608162450883;1.72969195389941;3.22568176079256;-0.0150231274351403]	[0.530850355586601;1.40426333572019;1.54434275393215;2.89312270462929;2.90116179578751;1.47361108127386;1.53071044009736;1.02143894215520;2.14110324316124;0.916659552318441]	[-0.254697928932249;1.80146740056681;0.972379829969727;-0.367087360355526;2.76290405268529;0.272222199127242;-0.257490427030195;2.03851592548156;3.37509499691281;-0.615808683541030]	[-0.808681385770701;0.0179139151449484;-0.552665968592168;0.180436097530445;-0.677832505985814;-0.514136731830439;-0.324740175656641;-0.111444356999912;0.424219332565108;1.34127893847499]
		2	[0.367598680174510;0.505134813372884;-0.763643403603913;-0.312246652564719;-0.431999034228998;-0.660814498672617;0.912277179144473;0.108648736733188;0.0736993801259071;-0.543922561099318]	[-0.148750438798533;0.671287022790637;1.07045656841755;2.60281370839329;1.86945273070606;0.813459182979635;-1.02084457086496;-1.33338954438627;-1.23262122362762;0.0237643305111280]	[1.02492658130271;1.08961648393239;-0.0430524980596425;1.73949677193646;0.366368841021923;0.889550211179480;0.266006950645286;0.508665049896033;-0.379409096589653;-0.0479986688220930]	[1.58386342347682;0.876048969812748;0.846818631394287;2.45497471675263;1.10516816976885;0.910168567756914;0.215924253009423;0.882601811072658;-0.572307759169234;0.195978884642221]			3	[0.139241901092138;-0.499096812812275;-0.968755993339674;1.08365137779564;-0.0313151026330104;-0.373934975145771;1.24616529638323;0.386148465104560;1.32508456174431;1.77453701991106]	[-0.144664655927890;-1.19593442616559;-1.10956271199864;0.251375521921420;0.217386667947834;0.148999368434029;-0.559395258527550;1.05875323576365;0.846968130432349;0.829283581055948]	[-0.540521161806791;0.572874133292223;1.56202156902827;0.160750798616276;0.175409221488171;-0.216312812228317;0.441048492198513;1.08742813078181;-0.291014982884839;-0.299305653888142]	[-0.649893324150190;0.0708391642051138;-0.715519766752568;-0.743279714150255;0.746231494949026;-0.918868779466526;0.293370452780221;0.378758234202128;-0.132509848508844;1.58113346520330]
		2	[2.02884427345883;-0.0130040242930069;-1.04064459722781;0.555705439897635;-1.73940234090463;-0.0787988530240089;-0.427750519908733;-1.76966890966484;-1.70766613612335;-0.0730319501985551]	[0.536848054496035;0.647124769604312;0.744922974419456;-0.122107190445693;1.67289769473886;1.38104303571094;-0.0667847402178143;1.64901280035535;-0.209627896820605;0.772568594948535]	[0.809247985640232;1.80783971791652;-0.450814024450937;0.793039294565444;1.51263376715763;0.161200989072831;-0.141317619248775;-1.60088778413111;-0.373201108836382;-0.873391626676656]	[1.06098524253015;1.15352583328074;0.283669419651306;-0.408700980792251;1.26673254370844;2.52936100236709;0.538430502241267;2.60757981105776;0.982974352868699;0.0916428006186954]			3	[-0.192051741057775;0.733114823776604;-0.486781287814944;0.480806790718728;1.13658292140221;2.21331022749876;0.374295125852020;2.02005757739846;-0.00180080559143543;0.405443734396810]	[1.17085221007049;0.134993755426914;-0.175623260264580;-0.103194963462878;-0.557214301154200;0.222005697403171;-0.684511908359145;1.05481105712093;0.128148871625258;-1.24628524721849]	[-0.307277304305303;-1.14277558546297;-0.278548983725031;0.512438330469223;-0.634405608324463;0.457702223850083;-0.566163987394133;-0.853242336864148;1.39190142050780;0.966487495362148]	[0.749760864672088;-0.197812936615489;-1.00091171291850;0.739402832796761;0.305052862270267;-0.495138601193533;0.524420208482993;2.58721556483171;-0.574679429379367;0.227832571798827]
		2	[-0.296108109479743;-1.62290748343574;-1.59236434297644;-1.03701219625250;-1.22484991241384;0.411945185830882;-0.548708051194756;-0.240393350170146;0.652817895451861;-0.711125650784732]	[-0.0411519680794117;0.719382457748380;0.301829768757583;1.32952442283730;0.432223428549117;1.61857628168194;2.35564720424954;-0.138568032388123;-0.917408142426791;-1.20590094227894]	[-1.44849938729945;0.313027548531384;-1.10222422719206;-0.786666682403670;-1.37284610662309;-0.596190718638883;0.395242830973374;-0.296871777637513;-1.45623479035274;-1.45863216027524]	[-0.282937999144235;-1.72619521022075;-0.196630895066308;-0.0661407365067941;1.68868583198545;0.536585209118338;-1.03636811496884;0.573824783022211;0.574675371243041;-0.280844666082978]			3	[-0.0606920490657017;-0.230358715694821;0.784124073422674;-0.508264751647010;-1.00242216751937;-1.31423541044869;0.127330192342865;-0.709145014080035;1.87721646707608;0.477890166004942]	[1.35232438163618;1.50116327850682;2.45722647449412;0.842357725154223;0.337084488138479;1.87563944571690;0.644772921984339;1.99253597231006;2.49282987230426;0.875691144610315]	[5.24491560581259;0.962951366579337;1.16495673081926;3.80401862637387;0.168769222895884;0.841518076049217;0.201793651464522;0.913594999084106;0.0658527154140574;1.14450121561474]	[2.19291796679944;0.439295822458279;-1.41372707020637;-1.16343583423358;-0.853421571302084;-0.786113175792212;-0.293304541442851;-1.41945125141211;-0.716895284173904;0.389353811409387]
		2	[-1.74038429571925;1.72581114256145;-0.312102682903181;-0.475547489747239;-0.795088087824806;-0.741300438822126;-0.602371493902874;1.46492651751611;0.406200717321029;0.168044048611694]	[0.539412278076794;-0.714559094659126;2.05629322018418;1.34515788111747;0.987639021453367;0.902207635324095;1.49916577469732;1.54353007667029;0.238920439084121;0.189640537961838]	[-0.822589769065822;0.715658685882304;-1.04396371117794;-0.274569569154983;0.736209192732279;-0.645440457180505;-0.448032410252344;0.134865013342164;-1.66016314385066;-0.514175982022152]	[0.933771898182689;-0.399799990087680;-0.329590221678062;0.165090102584281;1.99121432876048;1.37486834307606;0.527144730798543;-0.688114893717898;-0.979860238658073;-0.513089243371656]			3	[1.40341925509900;-0.460231168347538;-1.08874057072860;1.15674203220552;-1.00944078679946;-1.02409453717594;0.447016992964677;-0.888004892741519;-1.45396838406605;-0.495720803459222]	[-0.817949690408415;0.888311352485305;-0.0134461060759609;0.934720810553691;-0.991038807038311;-0.635526946596275;0.255734674769096;-1.30479262701867;0.478099120290087;-0.132506473439427]	[-1.41945125141211;-0.918868779466526;-0.146324586518808;-0.586872924695134;1.01834302558869;-0.633092320454431;-1.02852612869511;1.78724974783642;-1.21610223869816;-0.430333768110966]	[-1.41372707020637;-0.808681385770701;0.845017577198215;-1.05897262174349;-1.04110363375238;-0.243274034978469;-1.10371280727488;-0.751749619591494;0.944861541275572;-0.725032614840575]
		2	[0.124743475693213;-1.47878121125517;-0.600292472074525;-1.34240343254609;-0.882628798589155;1.26510274168919;-1.34066129871471;-0.915643954655033;-1.11565648516637;-0.364145251236827]	[0.624805355278152;0.574338474060767;1.64376301455789;1.70211609658638;0.485340636003449;0.859891208156629;0.693286943203331;-0.0514594614710150;-0.0109709908481753;0.506350629983514]	[-0.512517835079322;1.51490112368592;0.368610415742436;2.10797895384434;1.06095324106589;-0.0699293059226922;-0.00768194106057444;-1.20196630542529;-1.14822977384727;-0.138706875572293]	[0.767484589555528;0.361002524668213;-0.575623620788930;-0.693393865980036;1.98790266335227;0.0859464733019745;0.221839914728062;0.137200233803816;0.759426200500144;0.377871484505352]			3	[-0.183665090559959;-0.106556407368525;0.990511975637223;-0.0734524394920752;-2.20347341694957;0.810298693666809;-0.133382352862725;1.45534892503324;-0.155740687526542;-0.393102559756422]	[-0.415219794842032;1.14282929768779;0.129224040301195;0.737336607444056;-0.0940124591807368;1.16394709111841;0.571514960885177;0.441165857492263;-1.49489427710404;0.616032386657673]	[1.67844218331836;-0.689135336776217;0.282211742047613;-1.16916001543932;1.28488287584345;-0.676351381089958;-0.267046488546218;-0.00363185730209096;-0.00773273248376325;-0.310197258745989]	[-0.778112120691982;-0.782296955794350;0.263752293686003;-0.299305653888142;-1.03997449110659;-0.560439806188394;-0.0335267020896213;1.07075770295325;-0.459401894085908;0.324704458367575]
		2	[-0.727967346695566;0.165808631701226;0.324423199952946;-0.0308319302192567;-0.277347709839295;0.440167340819526;-0.473828425668734;-0.595459719619053;-0.426102509278578;-0.825773322115946]	[1.33820231788194;2.71286523764213;0.502849181992800;0.481509538032035;0.622956288356021;0.723151386808757;1.75779352986231;1.24293019197528;-0.466131858524974;0.0333120453990101]	[-1.01664846032631;-0.229288918315185;-0.168643733924095;1.36584496122964;0.729824374410079;0.238199054666731;0.0522674916346242;2.78173194884696;0.704179371876226;0.547819318213324]	[0.879654770450457;-0.328863246698518;-0.395605054580837;1.04108940899350;0.737353933259069;0.874399552097096;-0.611904529632387;1.48406866231655;-0.254917297686283;0.493722646569585]			3	[0.649023994689464;0.266247743765903;-0.453163625815320;0.135497742468553;1.48439298005025;0.678142589617908;-0.468315853731721;-0.247767602399271;0.671928856671294;0.458518525984588]	[-0.0503802057242343;0.710960901750961;1.11235732286853;-0.633822492470678;1.42583122964031;1.86597755914916;-0.135828735551946;-0.273801245250152;1.17799821549085;-0.197620371982638]	[0.0972235941814651;-1.09798862606914;0.372491865413732;-0.993570950123048;-0.697897153536997;-0.505247050500968;0.535845013159297;0.498877014555740;0.203209596137075;0.604756736173931]	[-0.953027047039102;-1.41945125141211;-0.403949338134615;-1.14277558546297;-0.401414725632594;-0.782296955794350;-0.568465254428720;0.225919124769288;-0.866099919513823;-0.356416654505286]
		2	[-1.18651866220911;-0.792609224730457;0.282150635950954;-0.106995136777146;-1.57041052899079;-1.23045355706678;-1.53000528987631;-0.550619572280005;-0.664234198896865;-0.161470197158553]	[1.20696483738461;0.778453615567966;1.45345873164617;0.209105535386236;2.05545865353617;0.870081327053906;0.309637716178829;1.01210023334133;0.342753917216986;0.938633863876624]	[0.493902413753599;-0.0503799831958064;-0.553094639595338;-0.0672826273106677;-1.07235559864942;-1.14563036932961;-0.415173129685744;0.341732511130991;-0.416367995728016;0.625047326492926]	[1.08008725740741;-0.0576390461589138;-0.223546976235129;-0.622779281587052;0.705578541255531;1.81173187679749;0.174972195516482;0.360726081399892;1.00318674337406;0.749734010736544]			3	[-1.13204919868477;-0.572868916388228;0.206225072605287;1.06868016256773;0.664535061677947;0.589846074797311;0.905288250969272;-0.659017530053566;0.474001827466093;-0.696131739384812]	[-0.529493031551064;-0.927597311330704;-0.173564039748987;-0.886467745305207;0.705520490939556;-0.691013849315454;-0.808396960088441;-0.550401995642738;-0.596159962648434;-1.01814839394088]	[-0.558390149797908;-0.651705961605387;-0.993570950123048;-0.887400604436724;0.747161845485487;-0.177507919636152;-1.38038847322402;-1.11805327362032;-0.0500353982856308;-0.716895284173904]	[0.127291186781125;-0.435241480645830;-0.215225758929117;3.20103317838453;0.562334510684443;-0.698493992074877;-0.827037141325733;-0.226984755397009;-0.0299707507344474;-0.275990302643023]
		2	[0.0619190520286682;0.768443624995182;0.0931783432521717;0.325114783099302;-0.746832879398229;-0.545550512914550;-1.38155917790806;-1.24483296890666;-0.746918695624714;-0.190822044216039]	[1.02074170075025;1.37038941113554;1.69757127266059;1.51279872343818;1.41751719206661;1.92411411469402;0.436160071197997;1.51963858713274;0.231260814377690;-1.27504676204231]	[0.935739685354907;-0.0429037879151672;3.02559066914866;1.54930154275041;-0.470451732560914;0.435033003222412;0.840458379727644;-0.0141105245103597;0.259093769980669;0.844994554887642]	[-0.446666439454161;1.14137330228417;0.201213929890204;-0.791450341083210;0.826493060859357;-0.224026419474732;1.59839838518027;1.03060841975291;0.0111248451916448;0.256088355736901]			3	[0.251484765755373;0.561995580005610;0.627831527901816;-0.537803602630314;-1.16557348511134;2.04725071284351;-0.742264198539730;0.977558997812714;0.268786095310928;-1.27578599859237]	[0.902221223506064;0.160385362654200;1.84854972956430;-0.578009051493689;-1.32788685722699;0.753455505540903;-1.29409154997123;-0.132220817696031;0.123983469363033;-0.929657297728352]	[0.943036687423176;-0.808681385770701;-0.808681385770701;-0.391901877544587;-0.603130335329291;-0.000179843828100078;1.40962876836381;0.0358870865634876;-1.41945125141211;0.415086915629460]	[-0.532005719821556;-0.842839653343278;-0.319549535877262;-1.12377745482606;0.802196350049975;-1.21037805749242;-1.01990984355540;0.594506433990028;0.0941859586264246;-0.447605917564204]
		2	[-0.318466896592334;0.271918800171989;-0.435192316969598;1.00709793693286;-0.555225414042990;0.251634734172862;-1.29153179896997;-1.15016770232154;-0.858953415925202;0.0274269369755463]	[-1.13136139034748;1.63022966505150;1.20252242800913;0.615788351990326;0.471634560625651;2.85482193464898;-0.349994959686347;0.105822083292068;0.775118308653835;0.705205634886770]	[-1.30215557282901;-0.521846533857255;-0.836991358109455;-0.533048592171156;-0.893465122793967;-1.16522022197920;-0.142225416304811;-0.963077520971299;0.473305416415879;-1.80599308610991]	[-0.906938829657210;0.306056896437432;-1.02672595426739;3.04317264267696;1.42479580580900;1.38182073644387;0.479857286291262;-1.33179784911634;-0.805060908756566;0.650042609480107]			3	[-0.405854639575562;0.253721426238077;0.715990680158627;1.67887910084354;-0.110947571922063;1.37873858179488;0.461661812069972;0.384552310801867;0.349856663255495;0.463863764675430]	[0.223534036838231;2.31976152581920;-0.144943050416073;1.26574966226550;1.74621080075312;1.40667801488739;0.695215639585713;0.173211978036270;1.21565951196640;0.535264079864851]	[-0.124670428604544;-0.404359541592197;0.200031066705231;0.917456130928939;0.850066519240179;-0.342257181397691;-0.918868779466526;-0.360539309989307;0.988687591229645;1.55819544543832]	[-0.605332373056744;-0.0431599990919826;-0.214200799710750;1.29419708201802;1.25418566268295;-0.437235111338876;2.31503829285829;-0.0882564305413753;0.330818116759680;0.0566670064339982]
		2	[-0.0209209757235390;1.38872315064139;2.52034132135966;0.435795241420774;-0.689200893248500;0.835281464611008;-0.709318628871480;-0.829519985877451;0.207943990344050;-0.315841728011680]	[0.648916990021020;-0.977847018833793;1.01263101263151;-0.726881162113359;1.29410839135166;0.0755374455057674;0.0194770745085263;1.63984665523831;0.224636680805830;0.234376407086690]	[-0.391907455786764;0.782948347110350;-0.785639709385156;-0.0646467524268996;2.46863581089917;0.337268767003557;-0.712293719111821;1.55376885903543;2.26077878276061;1.34105849071138]	[0.695765349499240;-0.189397154861189;-0.422024451450941;0.285889899937196;0.794831354481405;0.306645507658201;-0.0113219940851268;0.923047866463377;0.521862750686682;0.604826216919320]			3	[0.452706682451423;-0.558268476969475;-0.141512287436617;-0.236274176082355;0.763808741519446;-0.148369002166099;-0.276015719436511;-0.403954688317682;-0.732666254302287;-0.942047388719677]	[1.19001979468114;1.02397015597967;-0.115742532092720;0.852609812630466;3.11823306628293;0.427254269152944;2.12873920598384;-0.281666960694835;-0.983956733436146;-0.0525912119039423]	[-0.134254728786596;0.134865318404225;0.566029070719865;0.633291289166354;0.104509376962368;1.63412744855793;0.215953124572117;0.883551923252721;-0.837115472137538;-0.359793266362497]	[-0.235746572157789;0.465847252019715;-1.21610223869816;-0.887579838874661;0.167709010855361;0.107441060070161;0.172249119333720;-0.993570950123048;0.0219309631544490;0.515268228143865]
		2	[2.25278328898325;0.731755994773148;1.36741184449439;-0.0588074631939353;-0.632902115922846;0.274473337849530;-0.0296629021163181;-0.493888425391241;-0.159262869214214;-0.283853976027211]	[0.216184899153518;0.569696223072863;0.774702796585067;-0.516827432756386;2.36310952520993;0.701127418025679;-0.415015513698031;-0.0702662935125947;0.806321864030496;-0.106720760418855]	[0.770232575437194;-1.08222352973260;0.193689940738552;-0.595164820353669;-0.815183729759719;0.00565877384006960;0.0926481395665942;-0.176713211306192;-1.30624159624844;-1.06495544187194]	[-0.913992875096669;-0.633183015096224;0.278879816760122;-0.189069980539394;0.890171547491247;1.83059482090120;0.0901590454205213;-0.0674061216763020;-0.653290520571873;-0.194305764832557]			3	[-0.441940148038626;0.173443886539132;0.0989011436207486;-0.421602888043794;0.853450845581807;1.06560340086295;0.414980799779921;0.418890537016532;2.15525777390124;2.70737181250832]	[1.59801603128604;-0.229375591666319;-0.273355706802392;-0.0261394475676768;1.78655436521265;0.0485010650493119;0.848896162987454;2.43377955824487;0.854719718217043;1.66246619015888]	[1.41274144470945;-0.282128911700670;1.28386812867613;0.748303456744260;1.43783431718517;0.940274389150829;1.43355213588745;-0.771814267142678;0.477952484006589;0.314256709851215]	[-0.203713001766300;0.568141083237432;0.580030750863430;0.155281340827364;1.36237754459792;0.910384358176880;1.70216026424968;-0.348084088869685;1.34711286240295;0.736824630864425]
		2	[1.38867288984107;0.118655292807697;2.33664448029022;0.0499374307602533;-0.583958571547248;0.435992904993554;-0.332748073007156;-0.719795128920455;-0.625456418324320;1.56455964615490]	[0.828056105218001;1.27156920124626;1.92145455464008;1.27025837792292;1.50956673796291;0.885293909820930;1.13314142999535;-0.202246580449371;-0.613986241905991;-1.53836322878696]	[0.605059205294564;-0.187174494658429;0.584882423754543;-0.0132893429101244;-1.04350983804930;1.15704629948813;0.0606630737654007;2.50777631185383;-0.254378774760453;1.84474651148023]	[-0.818314189046129;0.965470156817981;-0.192418657338099;0.0868120207045069;1.19161833717527;1.63762950057438;0.242654666483900;0.156570688427418;0.760103852326365;-0.907147464360929]			3	[0.535425984415463;0.850895981491771;1.86212345363561;0.144998290894545;-0.0423302481806858;2.11028638474543;-1.14604804171732;-0.799232702827340;-1.05529328611965;-0.0867328414968675]	[-0.0750294608512547;1.63756337296441;0.154079831912679;0.279321253611549;-0.801071011925940;-0.850976432117940;-0.679936279530283;-0.788755486928610;0.532691010642454;-0.612342710212247]	[-0.426060145117164;0.227968781159774;2.15536619042605;2.71384680392178;-0.289639465463504;0.199499665511001;-0.561116845916305;1.16747985586112;1.58247064206350;2.06220450194418]	[0.385831667931101;1.31319152559551;0.927981689695705;0.378758234202128;1.25796846649755;3.45259646427229;-0.588488344283994;-0.495138601193533;0.895766885274282;0.212063991064264]
		2	[1.20155766367634;1.44669038828776;-0.342920253618921;-0.0757699227633671;0.239636860456463;-1.09009330616048;-0.878147516694755;0.750131314524260;-0.219570699669796;0.197105417205089]	[0.134335360040511;0.869066010037431;0.889717697213692;1.76193947773652;1.98846425362245;0.749700779508893;1.30341514235590;0.701769168643158;-0.352008461997134;-0.330041590763499]	[2.16639615177308;0.295354621059559;0.563628180885251;-1.18456577666822;-1.11438226359152;-1.49371259766540;-0.511902678534275;-1.29673747419043;0.843677387875830;-0.981722103057697]	[0.423228492947157;1.11436925380633;-0.761497700729402;-0.416350078166620;2.28108441645971;1.03999236082484;-0.787682463160343;0.394642970653817;0.724022037209105;-0.0535600296587742]			3	[0.361107961936537;-0.103042996220853;-0.518719751463650;1.52331854901221;-0.150710909118876;0.427530680612274;-0.618091637015568;-0.986986023753352;0.0159178821445560;-0.578547402956485]	[-1.18739239763720;-1.14342147357647;-1.58394744051930;-0.199058418054566;-0.987323551713854;-0.879065377097241;0.677062819068403;-1.03290426860831;0.153163826685205;-0.440233900740044]	[-0.469085836925042;-0.870320718729535;-0.826857906887796;-0.596225201826407;-0.576566670915003;-0.177250034040227;-0.686123176989116;-1.10371280727488;-0.638355119816144;-0.609499151257574]	[-0.244853743388126;0.451137534030449;0.451388819592301;1.76988695914636;0.880788292502931;0.0191397023749545;1.39977380515475;0.690567445470465;-0.0871272878955858;-0.716895284173904]
		2	[1.22388598802522;1.25594483301703;0.722162784897647;0.529684727861578;0.720361782256022;-0.156962692407505;-0.975780974694348;-1.10329084291825;0.502877724562780;-0.145818062497736]	[0.139680165125670;0.339196634043633;0.633987510232986;0.479873698808447;0.958311322182696;1.91325727338049;1.16773548837820;0.913887067081065;1.29766738470265;0.748769329936326]	[0.145476992355521;-0.794400919433831;0.184562639884996;-1.55376954174155;1.21441105397728;0.633824966826508;1.76942515137377;2.12685036498632;-0.821676871787659;0.265294701112259]	[0.491246119573895;0.231285593982237;0.963433712867633;-0.872741893915663;1.19506058754443;0.936284364923471;1.24544693070211;1.08694203766888;0.536942837433392;-0.466120751478479]			3	[0.195364624448908;1.08886387746806;1.68717225191824;-0.537305125090386;-0.0175622508196519;0.306344988704385;2.12507480817157;-0.628878652833791;0.331048724559009;-0.237029098761121]	[0.0168965369946505;-1.07156992403063;0.596271098314138;-1.13463116442326;-0.697708760743991;-0.343066261631997;0.00744899313518282;-1.07803940081782;-1.18753137292445;0.0212842335415383]	[1.89071135768929;0.368986438302969;0.508829282211287;0.286972132605330;-0.533545065924928;-0.629514765305642;-0.399675715140813;-0.698493992074877;1.81003016718820;0.296193479642662]	[-0.208489647813122;-0.286806540114340;-0.743279714150255;-0.777437981722831;-1.41945125141211;-0.564067557141201;0.115470693491145;-0.0303529406867180;-1.16916001543932;-0.603130335329291]
		2	[0.265021632272172;0.494636983002047;-0.844997925249575;0.0494039156516313;0.353461731620800;-0.217212700043625;-0.701471620652737;-2.00370479911061;-0.494015823437604;-1.01850485708020]	[3.36143845004410;1.15004403136162;1.10377866723355;1.89091717035709;1.98555514696111;1.30206096368488;1.25141079046809;-0.427418426226955;-0.265074579808095;0.386508991230165]	[1.36723385790326;-0.952400233830814;-0.361467911712482;0.180771758494861;0.225306714260568;-0.455706510510456;-0.130164139965001;-1.58236735525165;-1.57205357214723;-0.944178512871533]	[0.456970319882474;1.82857119363135;0.269568745430415;0.895094949244544;1.90050745029447;2.19671200224646;1.37912553661937;0.457737827250285;1.50094774008294;-0.626910427234344]			3	[-0.418170164572892;0.278370681365098;-0.140904798201061;0.706139091847038;1.85385142798456;0.762231720160267;0.515686430565739;1.39235980944257;-1.11927598277526;0.592333727011903]	[0.181669294524134;1.58971603526185;1.40204127769372;-0.370796182753259;0.108760375597613;1.04328939964850;0.527560805587642;-0.330271271997833;0.808081444498321;0.0153116001731321]	[-0.171681282942285;-0.540521161806791;0.311464211753269;-0.684051591722767;-0.776572774588610;-0.980847065367315;-0.500643152266276;-0.263845495857646;-0.324740175656641;0.0639654738784219]	[0.238184332380528;-0.651705961605387;0.594248548394103;-0.459407003378685;0.664402349293096;-0.602951100891354;-0.139567684059778;-0.403949338134615;1.64130447187792;-0.881186429486077]
		2	[-1.67611586163614;-0.315013195815525;0.651954859635211;-0.731683200284450;1.05935216642328;0.404040222086842;0.661508342567573;1.20311424208328;-0.899222232665675;-0.254517426476384]	[-0.472994381232642;0.00759776209390104;0.572399287692027;1.76185907989205;0.504046687050962;2.36654644791369;1.16500755703523;0.512867289567705;-0.250831836105342;-0.322902143999537]	[-1.44410033545227;-1.01955019090387;1.82954756766857;0.0786424557302000;1.44778082816291;2.36678687631357;0.719629457372765;0.636537808091951;-0.0826686137554657;-0.783019812106323]	[-1.42848628582465;-0.945853253915965;-0.463996044084940;-0.248630509484303;0.0992303659361944;2.65397280328080;0.752848523284126;0.162888923517527;-0.0349942021282278;1.39977678231158]			3	[1.05854956277615;1.38651594927758;-0.889883075762987;1.74570244488796;0.0494114613291703;-1.16752782397576;-0.0436334954758074;0.511551618287701;0.289660341831177;0.546790184792976]	[0.677916021109647;-0.212459036290249;0.504453666393154;-1.65140429292115;-0.250952953560243;1.52217939581730;0.521632573800796;-0.760145118887943;0.951464590899217;-0.791573984715320]	[-1.14277558546297;0.149889998646041;-0.993570950123048;-0.0748820144846227;0.514407931795951;-0.678090391581739;-0.689135336776217;-0.276855509777245;-0.908240087645273;0.0624748662383950]	[3.52249003829282;-0.426060145117164;-1.41945125141211;0.141145346441073;1.18878132829180;0.524047383773982;-0.00215587325516989;-0.853421571302084;-0.160943934875681;-0.502501326265468]
		2	[0.0136248457659866;-0.154024554107678;0.857171209759891;0.250548658237007;-0.828058263440537;-1.89812899285977;-0.114093554755000;0.0162420265896384;-0.416802384036104;-0.439285766505440]	[1.54407630718341;2.06187804361576;1.25144149513692;-0.813292374857279;0.493524446987861;0.899760542557953;0.503144799855370;0.0692458201389707;0.838961477864824;0.0820412494407014]	[1.89150368373820;0.266575553622689;1.00366759684325;0.161027284330422;0.486589732794963;-0.492214987070950;0.117609893389434;1.23257724282410;0.165984647752372;-0.205999619468945]	[0.582232429373821;0.733166935761556;-1.30938080281992;-1.16481196393815;0.935772618655965;1.65273372666861;-0.618829949984126;0.941759449465831;-0.967978505462808;0.510466088075842]			3	[-0.506842542476262;-0.449070733820862;0.580313572036150;0.142623267219891;1.12336317349660;-1.23352418377340;-0.959158049102230;0.128563554366397;-0.329637500744289;-0.401758461152364]	[-0.987443366897559;-0.839521143038158;-0.887928736898574;-0.628148269248209;-0.591560677651708;-1.12526600915679;-0.828845374466177;-2.27721963645565;-0.561101505826132;0.00698488001641195]	[-0.320551253736470;0.155841242183296;0.595963042117609;-0.578947943080393;-0.743054943168323;-0.866099919513823;0.0117989395795046;-0.435831941016323;-0.602951100891354;-0.495138601193533]	[0.0236380963506881;0.212495970249191;-1.01990984355540;0.269655709329679;-1.05324844053776;-0.132464311964849;-0.158977040629242;-0.519327371609818;0.472458535495557;0.511948336724316]
		2	[0.329033864934691;-0.938304530068353;0.700708735173670;0.00188494410586377;-0.620782787187576;1.39092947371025;-0.356415845978392;-0.303189955277525;-1.50410510537192;0.217650434480560]	[-1.08332705658953;1.47179577733468;0.427704454960343;0.595557873215210;0.555221967434574;0.825743160254694;1.26678900268815;1.18091818230034;1.61043231141885;-0.685399409550425]	[-1.32770107583889;0.0504434301810069;-1.45863216027524;-0.756143861226698;-0.469615453748938;-1.26755676828696;-0.822836931213266;-1.22962305882932;0.142740278660446;-1.07331317086100]	[-0.133168295524631;-0.204805331156585;-0.225580997042868;-0.162512615193453;1.15557865496138;0.308375979633286;0.343956378104493;0.371890713931192;1.27533205347199;1.01344026661810]			3	[-0.730006241668168;-0.782730159646878;-0.652656458898526;-1.24665861850332;-0.926997285094233;-0.197936203992599;-0.741703265203921;1.47956621691168;0.595888967951263;0.517516429057105]	[0.472364744022833;-1.08048832370254;-0.378829650127462;-0.00454313655428016;1.18330093309161;0.957878203548155;-0.560559646375014;-0.595169096742906;0.239323216346528;-0.805117161972175]	[1.53792656048610;0.0623692587638745;-0.993570950123048;0.558463536942483;0.561530676744131;1.07157943461321;-0.166668116081420;0.272812659497736;0.539072957262490;1.35680985571520]	[-0.592548417370485;-0.0983546297070979;-0.782296955794350;-0.189928382251965;-0.808681385770701;-0.371330416665410;1.78972744974255;0.260479046383627;0.553544490095975;0.765787262773113]
		3	[2.97823927941846;3.10217654942490;1.54483416502510;1.00754216842212;2.46457114488060;0.660612491934308;-0.331343989340623;2.12537243596302;-0.927603145629188;-0.447564309954463]	[-1.33331189915869;-0.150130379354046;0.515786822054392;-1.50389671453791;-1.10794388463910;-1.19363584997896;-1.29837452019882;1.36963614029124;-1.30549022750683;-2.22748612949113]	[2.11405377248037;2.46289387504889;0.851666211824937;0.246115805920261;2.34627616382914;5.24674071252742;1.82590483449608;1.83816273897017;1.38235033449108;1.17097076492231]	[-0.502239408894745;0.308976955427129;-0.286934020345152;-0.792296972707466;-0.238476476920032;-1.31771101179564;-0.706956359512237;-0.495909019219299;-0.180215392125932;-0.763919472451954]			3	[-1.31889023430514;-0.280829028445559;-0.460411278030511;-1.63699801105027;-0.265525994314082;-2.01316809387670;-2.16660030719654;-1.52973649036035;-0.490036735568359;-0.174763559778892]	[-1.79243837542752;-1.48415577346589;-0.00301413936694029;-0.785543829458330;-1.64427370713892;-0.817104567229856;-1.81152222659418;-1.32764575764878;-0.353371958761916;-0.188777257560622]	[-1.14277558546297;-0.347017571955408;0.744321896175604;-0.664413024933571;-0.393951533935073;-1.16916001543932;0.404446596333465;-0.939426572749010;-1.05897262174349;0.285153625364163]	[-1.12560304184575;-0.111623591437849;-0.236910704871847;-1.01990984355540;-1.41945125141211;0.0667695090079168;-0.913964268851012;-1.02540801646076;-1.14277558546297;-0.382801084481637]
		3	[-0.966411805125076;-1.17218357007255;0.502136059913011;-0.952960789589625;-1.13835039667788;-0.547272412846167;-0.408143390376185;-0.281952440249913;1.29341530950028;-0.663274295908022]	[1.84105845942682;0.573796525796575;0.423473845649984;0.328936712864225;0.0172735403178939;0.677605788699853;2.12932164460555;0.606048607026339;0.678996930268718;0.377642591831390]	[0.406701891239301;-0.957357004626556;-0.713489992912519;-0.690472694690616;-0.856263026388386;-0.796770919307516;-1.34535821227247;-0.216760270221611;0.490953005276135;-0.957357004626556]	[1.18833217866672;0.790182586633122;1.43053928373948;1.03310746958622;0.588346392725418;1.10315175316384;2.83865602239719;-0.139822020426499;3.25602077367212;-0.860516722923318]			3	[-1.45396838406605;0.839804427928236;-0.808638059666648;0.136113025269942;-0.694332751390939;-1.28242730036723;-0.901816654221484;-0.738471937112138;-1.16757265092603;-0.808918290286470]	[-0.372576969963275;-0.305110926486073;-0.180050087853083;-1.06016497913719;0.297250766680925;0.335387026000506;-0.461389033800322;0.340330146381492;0.973963555300516;0.581243264222403]	[0.266544791783949;-0.216312812228317;-0.114416089535795;0.0351997717366811;-0.464492035683543;0.201968840669373;-0.633092320454431;-1.14277558546297;0.0615574652664253;-0.299742773922004]	[0.644967098622327;2.10153122382793;1.99698684258382;3.55615760463219;-0.304628141838452;-0.216312812228317;-0.668577543493732;0.697517149338590;-1.16916001543932;-0.743279714150255]
		3	[-0.938194675416812;-0.221656796406722;-0.276272027854636;0.789488466797442;-0.421988228442041;-0.203344686290946;-0.0596966739732282;0.782050847196091;0.911272214363866;0.798577895583304]	[-1.26229910565860;-1.42793164727625;-0.790847597534322;-1.31748747305458;-0.148708003994075;1.06563089966210;-0.322579309271996;-0.108512693542314;-0.607617785273707;-1.88321827406916]	[-0.189808882972212;-0.724747741691160;-0.674957616018049;0.553792915660341;-1.24096698601200;-1.34535821227247;0.473530928247141;1.04979437813268;1.65255771364889;-0.405078005497707]	[-0.396336499650073;0.327526324657155;-1.18477212695343;-1.18477212695343;-0.302471487044697;-0.300432171430786;0.556162395005600;-0.0604748829887637;-0.957357004626556;-0.929709804149724]			3	[0.389270042778693;-1.25151406958006;-0.954165697285272;-1.29409154997123;-0.544300203592021;0.134733620104969;-0.282025887353099;-0.855999563771118;-0.577174054584805;-0.772451587939577]	[-1.54573384145531;0.102502646312101;-0.490394901579521;0.472821256555661;-0.271186665629784;0.357954545610741;0.884732200341661;0.238748682409559;0.0343413974578621;-0.00298178487381360]	[-1.09780939163120;0.350892679329921;-0.177250034040227;-0.202153339120722;7.69382949359947;0.179390782056827;0.306224986659065;-0.866099919513823;-0.539705930454366;1.37516150028418]	[-0.217877584166672;-1.41945125141211;0.0408972164958136;-1.14277558546297;-0.403949338134615;-0.280567284301436;-0.680625004083760;-0.680625004083760;-0.0882564305413753;-0.743234177606260]
		3	[0.829879685866667;0.292799354905303;-1.08104212281819;0.521196139780436;0.0474426590854167;1.59880298057964;-0.635995610193472;1.54264871409918;-0.544849883694441;-0.446662902595421]	[1.64614263656272;-0.668508192392765;1.94603730110883;0.797479615948741;1.24494909043282;-0.245191967385069;-0.532120610876885;-1.44262187016414;-0.249971287194855;0.555275589058642]	[-0.303201786823377;-0.256450188890710;-0.706956359512237;1.18875987049349;0.643272528047023;0.524921208020928;0.186623698839391;-0.626506641009695;0.0915263874043037;-0.197887714431022]	[0.0120829428398836;-0.626506641009695;0.0439947599901358;1.83857958079109;2.19129003785268;1.83505281328319;0.887529314530081;-0.163730442785818;0.280093396072539;-1.34535821227247]			3	[-0.184080576752444;-1.01101780815864;0.720985211105569;0.969197921727649;0.338588898085742;-0.408787060230501;-0.330480101336776;-0.959158049102230;0.159423907416205;-0.0221537132173761]	[-1.00740989030273;0.860165945171558;-0.431442743978682;0.271417432655151;-1.08548067551950;0.943621005093241;-0.387790187774910;0.170650858211281;-0.520620478217178;0.135279457407493]	[-0.526921974768107;-0.250531150731419;-1.41945125141211;-0.509232221214926;0.437685512162195;-0.718332631325677;-0.0821816911326677;-0.134848095597243;-1.06447079464885;-0.0541363050234609]	[-0.226345606496127;-0.855623609029537;-1.16916001543932;-0.808681385770701;-1.00204085556429;0.593684824470217;-0.892484349490174;-0.566163987394133;-0.356416654505286;-0.343738306293547]
		3	[-0.140335503012346;-1.50362870020731;-0.694248197572051;-1.17430803095571;-1.45403045015786;0.467954903609478;-0.703616938366887;-1.27250494764976;-0.837466938130037;-1.60794596358670]	[-0.462744623443728;1.05033483437031;1.34025418336096;-0.452047850572871;-0.792065292695331;-0.462998127548679;0.633124730740359;-0.272681875500888;-0.0660443935304161;-0.223791468059676]	[-0.199338193192616;-0.678683679923270;-1.12427347962104;-0.328190231969905;-0.416615617955153;0.907553434047047;-0.365524368408422;0.184716700482963;-0.366762750325192;-0.603333387132914]	[-0.883910226865218;-0.659358087865257;0.210384915433794;0.0444117111975075;-0.630754902417935;-0.431942965538378;-0.585911310103919;-0.542834739800521;0.779818795583569;-1.07053254938796]			3	[0.459247086665581;-0.400742472574898;0.835200925926016;-0.968514893761467;-0.140744847147823;-0.965843769455423;0.637874244704966;0.383149583193629;-0.379005312354746;-0.308642785487738]	[-1.11932053894045;-1.61348163638644;1.19652059586824;-0.615148730283794;2.18002442885716;0.885928436188956;-0.114573694910338;1.25193058114794;0.319288263795861;0.0695842592721384]	[0.0175619328948820;-1.15853132361807;-0.813032309195774;1.51093273948901;-1.38038847322402;-0.145142660176587;-0.160943934875681;0.492416878179495;-0.840743223090346;0.277305944180692]	[-0.382801084481637;-0.717569423143054;-0.356190646204903;-0.00737149068124274;-1.12377745482606;-0.743054943168323;-0.676351381089958;-0.105303809012681;-0.527146745750038;1.75701444183911]
		3	[0.328269955289793;1.06479616962870;-0.357939705248116;-0.589022493458848;-0.348198296944264;-0.962522223838871;-1.04906654176116;0.0477912460179411;1.29803103414491;1.36995449947748]	[0.648684865800391;0.872575130787544;1.80128366566049;0.502450239995678;2.12957125172413;1.89467535552288;-0.262153705157273;0.0238546766551592;1.21811353217659;0.148694846334103]	[-0.930492044585885;-0.957357004626556;0.658642836081784;-0.213263907429340;-0.214393767279622;-1.18477212695343;-0.311236507706282;-0.632408678344362;0.179513194254530;1.55566730493367]	[1.34435856524670;1.98944862480039;1.68189851791872;1.03807365577495;2.39184179798439;1.00554893270532;0.496516451034580;-0.0654143669361730;1.00310556224932;-0.271611488025788]			3	[-0.000268386634628368;-0.0686293962414585;0.227169350901850;-1.53334440821626;-0.574222837245797;-0.831124546352784;-0.236608301739511;1.95381937160668;-1.17445464390715;-0.783811554428386]	[0.714199862565608;0.543112356059228;-0.200709260069279;1.49211937782907;-0.193010150528553;-0.794908984724800;-1.01814839394088;-0.644427141135826;-0.235147394524281;-0.502711187223954]	[1.60404703371823;1.06103298044290;-0.173647413882633;0.751779755388630;-0.192410170975897;2.51457867456778;-0.558390149797908;-0.427541270013020;-0.789683255133795;-0.376255293756086]	[0.340383254231642;2.11463660932021;-0.626906757404665;-0.267808409477434;1.10546469986136;2.52154400078220;0.00892094923485033;3.12717603375203;1.55286325799131;-0.532005719821556]
		3	[-0.916906372758332;-1.39246166781465;-0.552763444360706;-0.0848511633359480;-0.0663321698124000;0.103531248597030;0.229884576625142;0.106855575753653;0.304745281789406;-1.34286341776520]	[0.0792699705949136;-0.975091329435345;0.727963211536960;1.71183815721610;0.736725999991278;2.03607583291686;0.103039696794445;2.23635113237163;0.594017611999763;0.0760103259126397]	[-1.29006381131881;0.995728238300016;-0.996538841157564;-0.302471487044697;-0.746497395422959;-0.503854388089016;-0.624218001806578;-0.739807806367799;-1.34535821227247;-0.308231997859971]	[0.668094603718457;-0.302471487044697;0.617662305188303;1.99422254481378;2.53769279934520;3.76731123034149;2.81640562155331;1.49963773549747;0.644182055795288;1.71801040714046]			3	[-1.51256237565572;-0.412768349371243;-0.796805321896360;-0.374745793912738;-0.661067559493815;-0.318428755081573;-0.173805139327194;-0.467579958187220;-0.484699915946585;-0.324827028072172]	[-0.152116493744322;-0.739599530789450;0.0603298524738352;-1.02680812547823;-1.10530083060261;-1.39304662962635;0.686299953720971;-0.0405777763800538;0.354001377074422;0.126955224564605]	[0.0371439238682090;1.52282828826661;-0.777437981722831;-1.41945125141211;-0.0127390285324279;-0.311629695111456;0.164151927241762;-0.216312812228317;0.661158081357012;3.05308550881375]	[-0.633092320454431;-0.532005719821556;-0.953027047039102;0.879128357095785;-0.377076903275897;-0.961973009024125;-0.258940985242133;-1.41945125141211;-1.34132569503593;-1.06447079464885]
		3	[-0.549987357051644;0.442344817311545;-0.627836724952766;-0.391126788545241;1.47831729009802;-0.993839496828954;-0.662768531914606;0.798263644519566;-1.26764158546058;0.172846531726776]	[-1.01213093503163;-0.927603145629188;-0.832370122826128;-1.11245231260883;-0.837466938130037;0.147968702975678;-0.332976898421194;-0.498886285959697;-0.0169337982971863;-0.466718311509365]	[-0.769123718830685;0.406101352649771;-0.626506641009695;-0.152956707739854;1.04233483236872;1.92184872981696;-0.264165116497179;-0.676751208450508;-1.04878738624579;-0.642773618298231]	[-0.991334594778833;-1.15192068009787;-0.210637897393912;-0.577622359528789;-1.34535821227247;-1.29006381131881;-1.18477212695343;-0.768355464949536;-0.856263026388386;-0.739807806367799]			3	[-0.00518327150025200;1.32959141081633;-0.0965092431096858;1.17291549799101;0.374023719226102;0.744811747866453;0.736863464233338;-1.12235378527253;-0.639812518852207;-0.605332565208805]	[-0.706407176810062;-0.668379003746402;-0.539380623989493;-0.397388132012354;0.0813975407777698;0.938889761191320;-0.0880427355464777;0.571838753865708;-1.02443776104510;1.11848192347896]	[-0.777437981722831;0.942637677887818;-0.633092320454431;2.17695422926827;-1.13009723725123;-0.216312812228317;0.594171592034132;-0.492988478177462;-0.853242336864148;0.679686077131686]	[2.09031727798440;0.892092857831604;-0.114262749199163;-0.855623609029537;0.254579219436508;0.281698730681905;1.75651336705811;0.388544478479902;0.425026318491814;-0.953027047039102]
		3	[-1.94238841951116;-1.40305319760227;-1.91285568312741;-1.27862529433510;-0.985809100015133;-0.897148686364843;-1.51245943667869;0.786968023171230;0.162196571126089;-1.91193396024682]	[-0.0773193429656493;-0.785843599913119;-0.648126390925106;-0.795077013124895;0.0932670825893375;0.263222872083380;-1.09605328935545;0.551565620968956;-0.590677481633388;0.247923754939350]	[-0.957357004626556;1.12954258912571;-0.0509446986336633;-0.957357004626556;0.982461302513697;-0.963687394302002;1.75703812612655;-0.364826577452486;-0.261876156138921;-0.479863470381663]	[-1.03077482594415;-0.989440197600969;0.523165890846079;-0.676751208450508;-0.909946464068917;-0.690797904290190;-1.20794538083022;0.553171927137839;-0.740086486760513;-0.0117831478610603]			3	[0.807674766307088;0.414748595164012;2.28726383991417;1.29820040948308;2.73635378359500;0.975638079565653;1.47581809246113;1.60452552968877;2.05604093441054;-0.249344623758451]	[0.825576373085641;-1.30278996603730;0.0672833257316867;0.799172939351536;-0.364110462400067;-0.0894859947959917;-0.220436076022041;0.121343027904512;-1.14957971935216;-0.288471528802575]	[-0.996316674358548;-1.05897262174349;0.687025677926286;-1.05897262174349;-0.466604048201110;-0.372811541561266;-0.401414725632594;-1.38038847322402;-1.14277558546297;-0.716895284173904]	[0.414691353291508;0.513000587012029;-0.352354591433251;0.180352418931788;-1.41945125141211;-0.716895284173904;-1.14277558546297;0.668816916096657;1.05267684053979;0.186394095752123]
		3	[0.190966791130444;0.863000967786141;-0.641287740488217;-0.727286729156616;-0.275586419942538;0.429317476225420;-1.19688229606544;-0.175278748532620;-1.04076226405634;-0.867308122708882]	[0.430087503501905;-0.831478372666729;0.198774150708176;-0.512335033886297;-0.957444330208033;-1.66686260492375;-0.221671811969470;0.689049702638066;-1.34286341776520;-0.600728785329584]	[-0.542099571317983;-1.40675731770977;-0.886773210192137;-1.15712492647660;0.394019621951972;-0.824380165681879;-1.16548089263675;-0.886773210192137;-0.461446609090605;0.0382465595456189]	[-0.695676941069347;-0.252140711218327;-0.384532424980740;-0.828210735732449;-1.14230763875997;-1.07643458672262;0.182780527610257;0.415929254021805;0.0594934833975220;-0.584955325133429]			3	[-0.613073231384686;0.890909702416551;1.61145765807784;-0.592793144370727;0.651891361884717;-0.364095931330120;0.477850844900215;-0.885697485339549;-0.850899874485617;0.0925636132441683]	[-0.263180089997425;-0.0230523609206385;-0.849322853126438;0.970833956354794;1.42399116438985;0.689912461136754;-0.0757599820236943;-0.702281648470705;0.488728612232610;-0.0286100663690626]	[-0.578947943080393;0.904238901935433;-1.11805327362032;-0.409139977913993;-1.12437305604549;-0.782296955794350;0.240385132789529;0.326951927578997;1.33105049350755;0.208002717122392]	[-0.680625004083760;-0.489420798155180;-0.362920582154696;-0.162168434854279;-0.855623609029537;-0.693098250396004;-0.199290711018480;-1.14277558546297;-0.730353378829313;-0.853242336864148]
		3	[0.302136880231152;1.04420960123207;-0.599015795691876;2.04197384506386;0.978017973784912;0.323294862868799;-0.773687632200346;-0.286435980868321;0.894818141451694;-1.00729608436243]	[-0.236724241223063;0.380303395714859;0.0957399612482973;0.279379272673811;1.44175091635240;0.307899025778961;-0.284675749610549;2.25569734751967;0.374655842770775;1.51926569570136]	[0.130095116908460;1.45228766389565;-1.34535821227247;0.269101328707701;-0.180412460573778;1.74908165549100;0.616457745173161;1.89695091606159;-0.692379693047044;1.49522104083923]	[0.812009293126534;0.314201207443060;3.13959325411448;0.428975427161475;0.257279341575472;-0.631710887388426;0.0689742074779393;0.210427728087088;2.03316003983584;2.09622407456421]			3	[-0.781866000724581;1.54507506672378;0.214146885131283;0.478655770854439;1.32712471501969;0.335387026000506;0.707149218044209;0.496720222655091;0.0883064578704320;1.90767384728246]	[-0.845912151702258;0.203390176360772;2.37907654048694;1.11682212433932;1.67569229526011;0.633857592931588;0.498538343592478;0.466596595761163;-0.214606461541949;1.82236531863930]	[0.163985557597019;-0.513546271459946;0.200054640972741;-0.752225676135278;0.571730010566445;0.234920688525105;0.306354752728187;0.590068982314190;1.06391121633379;1.11617708681360]	[-0.541441675551487;-0.0487374866757968;1.53810902110503;0.439061029583531;0.230165908100921;0.171925764837988;-0.657353250453051;0.980907590309511;-0.300159027295229;-0.338547666514169]
		3	[-1.24348413985463;0.438113719030633;-0.869973948331301;-0.812016476486895;0.107696683820710;0.633161332240732;0.443804457332090;0.342958716976473;-0.0374130645056999;-0.613196851572117]	[1.90337894891906;0.592797045439934;0.0883998234137965;2.72935577151958;0.788171685804446;0.0280119828107852;2.47811283958358;1.88161581853589;0.0367673984059831;2.30809894305772]	[-0.831441431711871;0.0109004274884786;-0.149521188902893;3.61836708199789;2.71620799017754;0.935389393864488;0.899896711001742;-0.763919472451954;-0.556268171200801;-0.598859440532864]	[1.36627542884994;1.81917532300966;-0.735537103492584;1.98399370110843;0.164341569100027;0.933881726801427;1.54197870976340;2.27969876675297;4.36201022976431;-0.215332179486995]			3	[-0.303743451264528;0.359937618768591;-0.682315433249383;-0.561101505826132;2.14105391886193;-0.136460155360002;0.0542518459041035;0.194923668797564;1.06714520341543;-0.436042028975408]	[-0.996031158855269;-0.00142992180132252;0.0354431879517164;0.817849535503905;0.822296878864851;-0.229703150598619;-0.200060273056222;-0.320227926899487;1.46752442783745;1.24122848342601]	[-0.808681385770701;-1.10353357283694;0.671718070439955;-1.38038847322402;0.0508200531979252;-0.263255035487153;0.407863235552794;-0.0831726854879255;1.18277380409900;0.00150453139977626]	[-0.284734954847991;-0.351770029485698;-0.0673205259403274;-1.41945125141211;0.101716878864422;1.05705870862467;-1.03537945254664;1.85664960195241;-0.342257181397691;-0.672108324780074]
		3	[1.59462285558904;1.47447653518798;1.53622861310789;0.780496843957414;-0.0857153962976995;0.377400526284873;1.42113517077984;-0.758067611120420;-0.430439411173454;0.142102545940414]	[-0.162555185751055;-0.00626100973756906;-0.569174611113031;-0.169278680704429;1.11467029356790;-0.378510445764918;-1.61726435487430;0.277804337095164;0.518279184009045;-0.216568441632579]	[2.61675709049417;-0.335322933900259;-0.0509446986336633;0.487252414487249;1.87082985407987;-0.154098363672064;3.02681857605448;-0.150141012482893;-0.845302734458012;1.15591717717517]	[-1.34535821227247;-0.910116622395142;0.905179016946341;-0.457098283087257;-0.883910226865218;-0.736272271975123;-0.626506641009695;0.593550639104149;0.0212384573207266;-1.10355415456974]			3	[-1.62279392488049;0.0231283822102869;-0.778833118040917;-0.568232091608367;-0.268229008731782;-0.483891273938155;0.207675748616703;-0.788445517265070;-0.335812353428572;-0.297826030625798]	[-0.172495245277584;0.831136394064462;0.435539125775375;0.533613635155400;-0.421257936098371;2.78003713493531;-0.453466252966751;-1.32764575764878;-0.289813173652241;0.778569721394843]	[1.83398086771001;0.0249026956903319;0.992434805304638;-0.109945962710301;0.0210794152686807;-0.745429837166326;-0.153658102161822;-0.102747569356830;-0.953027047039102;-0.473002368376000]	[0.661992873300019;1.07781747743377;-0.568364787803135;0.627766379814390;0.998635271073876;1.00100200885273;-0.219545632279475;-0.297413303059730;0.394907832695409;0.571421636150701]
		3	[0.373473830473864;0.841652658420784;1.55522220980743;1.87381001641838;-0.503567580360810;-0.723218008777544;-0.787392151840749;-0.787868688080587;-1.11726467820837;0.392580839774137]	[-0.387780889826961;0.973365204997705;1.30971298665680;0.389283281961643;1.09041122380441;-0.422918987599386;0.438887104009122;-0.787868688080587;-0.316163675851358;-1.10341301771801]	[0.184189067853252;-0.449336086123629;1.98039625306075;-0.425224420039474;-0.110770794900299;-0.523071399719714;-0.830748509459794;0.0855297206012217;0.390606995160710;-0.915848501403584]	[1.91308820339229;1.02697273753651;0.161044770420216;-0.358496187777040;0.173328759973584;-0.131359188070561;-0.375918264806035;-0.883910226865218;0.668123560162202;1.15698556160593]			3	[-0.0740809360305424;-0.0706602927381939;-1.65140429292115;-0.577358161631659;-1.13348006894504;-2.01054152573585;-0.614047164337844;-1.31889023430514;0.870722356097883;0.0844392353039500]	[-0.742966349067158;-0.442727749328601;-0.341016232191748;-0.152287930478055;-0.225650367313661;0.141486888381971;-1.97629498412366;0.121436754002053;1.08050652615263;0.130748384743820]	[-0.0471220670869361;-0.401156840036669;0.357019520178657;0.138667644534944;0.355644911824030;-0.132464311964849;0.298606629103594;-0.480881813446746;2.06453656937166;0.883771660259477]	[-0.737555532944515;-0.610830545962100;-0.993570950123048;-0.558390149797908;-0.918868779466526;-0.350136626468437;0.524305269369907;0.681150224541782;-1.40045312077521;-0.558390149797908]
		3	[-0.556854519008516;0.0488650205594839;-1.18733537204183;1.38237702640787;-0.0975184871898326;0.175461549646409;-0.573180994568717;-0.211938609231787;0.597609981448224;0.534314245133141]	[2.63504485583500;-0.652620429197012;1.24645526715103;0.812786133719978;0.0943818446724494;0.494184058080076;2.42924873011392;-0.0251686001351992;0.977755843581081;2.48705026626861]	[-0.518723073716366;0.803930461667724;0.678131996076952;-1.15192068009787;-0.763919472451954;-0.375918264806035;0.718727326982728;0.381187374310708;0.00318603220866709;-0.365524368408422]	[0.0515521304489444;-0.662825494213784;0.100019460722479;0.452706729089302;-0.357371218685256;5.12561427531530;-0.341653323575705;-0.161172492200920;-0.825846210518964;0.879279069714060]			3	[-0.792878088228065;-1.21176342801389;-0.289194572744760;0.0374192271151723;-0.199839140549344;0.178237888057439;-1.22048089924937;1.08804347754351;1.05815014735763;0.633906105111660]	[0.604145235802117;-0.208463774893875;0.440670950170491;-0.255837756713507;-1.03581649249256;-0.768136078174584;0.0511281957820589;-0.719024001056538;-0.419087017408515;-0.729765142089961]	[0.162625265801911;-0.782296955794350;-1.16916001543932;-0.769618607582611;-0.558390149797908;-0.255330053872412;-0.420335963911425;-0.336043006447044;-0.317353876317196;-0.900363794560920]	[-0.953027047039102;-0.716895284173904;-1.36894011081254;-0.356190646204903;-0.315872751421340;-0.706187824540300;1.19239182738664;2.41618097499456;-0.651705961605387;0.752626257983517]
		3	[-0.412416333049489;-0.799606093055447;-1.45940574093567;0.645288769380619;1.80599230231515;-0.292747389166580;-0.539866027035922;0.208249331256121;-0.666801485077253;-0.107451099009905]	[0.154388242506640;-0.425146276988643;-1.31634746442774;0.284232699267960;-0.873542352670262;-0.651790395038114;1.13123893530124;-0.465419300033677;-0.503494640215275;-0.790775356584065]	[0.202971195114927;0.935704354882252;0.296469848791819;-0.249371095825735;0.679287095817412;-0.763919472451954;-0.957357004626556;-1.31771101179564;0.673869878459163;-0.796770919307516]	[0.871882822981560;-0.688433379076705;-0.335322933900259;-0.197259255268337;-0.892675247526803;-0.0364108448217647;-1.02040988599028;1.68482361498725;0.531594944593395;0.0640824306523077]			3	[-0.269747788946477;-0.270181475922819;0.0188463312035996;2.07283339029098;-1.15772539463157;0.795196489150996;-0.842674466500616;-0.308797946295166;-0.547281069646256;-0.829420092227186]	[-1.04899534580081;0.271696304860151;-0.256245230243879;0.919949629139785;-0.131268131293948;-0.968877153374369;-0.373313273879721;0.381934413075406;0.155699367941988;-1.11566806491934]	[-0.231248178182055;0.226987109064645;0.277946380332982;-0.474894719204413;1.27403995951599;0.835411361762944;-0.993570950123048;0.298778616389094;-0.892484349490174;-0.532005719821556]	[-1.38038847322402;-1.10371280727488;-0.100401237326753;-0.369301126750087;0.0295619177431457;1.72401526934722;-1.05324844053776;-0.466604048201110;-0.0613384591386627;-0.198219053255268]
		3	[0.632928643180064;0.394383994251916;-0.842429673034901;0.155151152566269;0.570810490020129;-1.06226962518969;-0.344600265632231;-0.154995753179042;-0.182863152473581;0.236825716190702]	[-0.124356440067167;0.228619077785598;-0.784405402780134;0.492882241589491;1.91025355983696;0.228674721071013;-0.378229371220456;-1.43810897774743;-0.505495762526524;-0.628455950216293]	[-0.374571786016287;-0.957357004626556;-1.21384741816488;-0.957357004626556;-0.564166146961754;-0.738677946517517;-0.0953124686299871;-0.796770919307516;-1.18477212695343;-0.302471487044697]	[-0.153538615908110;1.71057613162006;0.348642018734465;1.22651003600764;1.61693190514927;1.22803659331538;-0.0802606110965486;1.57428579385583;1.30599483407128;0.154545607794993]			3	[-0.732024172441508;-1.65298131428033;-1.19593442616559;-0.648426399896081;-0.253942367497372;-1.05367639083760;-1.18134413011118;0.579140342633708;-1.43590393226539;-0.352490631374400]	[-1.30419260078220;-0.282025887353099;-0.0741580117889701;0.0688603470908661;-0.597114242074765;-0.186079107689369;-0.785784929036537;-1.31265910834541;-0.929789569434972;-0.827446717619035]	[-0.633092320454431;-1.12377745482606;-0.221586214151742;-1.16532202173808;0.278210315844550;-1.41945125141211;-0.743279714150255;-0.993570950123048;-0.326275434942210;-1.41945125141211]	[-0.725365189615143;-1.34132569503593;0.291220329764149;-0.505621289845205;1.17553864877807;-0.574088969008874;-1.41945125141211;-1.05897262174349;-0.678090391581739;-0.567690648833984]
		3	[0.619372384561380;-0.435882348318617;-0.546062557292038;-0.106609626292572;-0.159743259045708;-0.0511308586142036;-0.263131728123123;0.0786940616393881;0.262556510768440;0.485907802725125]	[-1.12078719748708;0.204104093330988;0.281466829808254;-1.48136971900948;-0.481882842230803;-0.708762163635039;0.813636255203750;-0.586685492817564;-0.787863116082558;-0.791811788590380]	[0.401396735076359;-0.0136068456415799;0.902630286826220;0.459433487790760;1.47806336557595;-0.335322933900259;-0.259093826534038;-0.688433379076705;-0.755949163059632;0.561472314833594]	[-0.796770919307516;-0.230535123971454;-1.03077482594415;-0.384184827354187;1.04782924881622;2.10900689331615;0.640453581909632;-1.21384741816488;0.222942552043480;0.271328375410954]			3	[0.563438773551819;0.761106590909790;0.696215352025793;0.220118706380451;-0.312009603765446;-0.0719234423047353;-0.674173667747665;-0.790409065920112;-0.799542014738600;0.284694142105388]	[-0.413137192599823;3.02203309342815;0.759783866099881;2.19732606484303;1.89799217205824;2.63565804560533;3.02791389217562;0.949435322621333;4.86033032664075;3.33364205792950]	[3.60201111249646;0.0339784237444767;-0.176846028620359;-0.0956797099346328;0.484338119517959;1.07603991461846;2.07267240929704;3.73874738413530;5.16401780705089;1.63176231847338]	[-0.455743248230875;-0.220050954866173;0.377220190362140;0.212778525728475;0.121094358138343;0.350302218959428;-0.829339695611728;-0.535616651191277;-0.513546271459946;-0.438844100803424]
		3	[-0.755918058181333;0.274470582540813;0.181999316213400;-0.235599363744759;0.209705573363642;1.11206486904146;-0.105831638722225;-0.235578366035827;-0.626626869398637;-0.946256005534592]	[2.09001876169855;1.56991165115600;3.50290051769711;1.11441078769919;0.902963698467703;3.26315714076107;2.23898102327291;0.428977347358677;1.62625170156061;-0.342146117073351]	[-0.0363174768874372;-1.34535821227247;-0.408740755217853;-0.346383924443329;-1.15712492647660;-0.650926790076036;-0.381122511184766;-0.770551809565300;-0.296474820241615;0.257091610486130]	[0.526202967125323;0.695955286231826;1.24223414964194;0.584785618442564;0.875605267621461;0.282353047179483;-1.52345082410073;0.722908711673860;0.379451986439415;0.261969975708608]			3	[1.19001970181780;2.62536035851800;2.57123694868592;1.57926489522224;2.88857189957780;2.13687794154464;2.38753571802034;0.309216499358110;3.18182834751453;-0.0418527082657916]	[-0.849322853126438;-0.0274596286431244;0.194488087307202;-1.67615909410860;-0.983956733436146;0.147492165089347;-0.813687809012383;-0.855510095939702;-0.668861202902816;0.882631302349884]	[2.09336106829303;-0.965811002725362;2.40942318763708;1.87058074692583;-1.10353357283694;0.223361681005733;1.69224789630364;0.382814398851223;-0.808455377470318;0.522357955059282]	[0.0418114654813896;0.285596615183995;0.255932919545783;-0.605332373056744;1.28969009019657;3.50369964298575;0.609108896917455;4.12617542838282;2.17253354907375;3.82165021996819]
		3	[-0.378091607852235;-0.268198334882479;1.11982026522470;-0.737540397686348;-1.00704258025748;0.0106011647692097;-0.700959027579717;1.06403795561911;1.51668643357624;-0.00247568554583060]	[0.447452919368146;-1.19637466693265;0.296923682059599;-0.109389491945416;-0.897221520941727;-1.41160545859975;0.0923011412932468;-0.253923893199234;-0.204257729286333;-1.07296639806055]	[0.236191451524544;0.313436141492764;-0.124391476395001;-0.167604146650865;-0.690472694690616;0.658196904215872;-0.465920555690656;-0.662825494213784;-0.311923254681370;0.579963969177155]	[2.27002860816032;-1.05326133284584;-0.168892420879449;-0.565189147517264;-0.118997449213790;0.0805660954739291;0.206675574754945;-0.351806598721880;-0.438945906279582;0.319562583681599]			3	[0.749311212242896;0.527899138247592;1.84576879595516;0.0885281265600057;2.02020840307966;0.673959753168030;-0.502711187223954;1.23347689564131;-0.148369002166099;-0.106946585085548]	[-0.864948089123908;-0.776485211120989;0.776116135733926;0.730919201509943;1.58705602262773;1.09099292035800;0.997169553338389;-0.180570054707981;-0.691162950872380;-1.74911655129775]	[2.05336010056636;1.25499578474260;0.330562809015761;0.999254197873186;3.38862875845013;1.79842062724033;1.79633379478942;1.00441103873925;0.506390092888433;0.711569343533863]	[2.01630096661590;2.20485450930777;1.81426778156098;1.31865931194663;-0.392500975723136;2.94093206054390;1.85586746802670;2.41761502445869;1.21764101365221;0.245069276947108]
		3	[-2.20834233870602;-0.351819358562771;-0.902237662061871;0.184115937489676;-0.253855979335783;-1.63814629782321;-0.615643160524116;-2.00268344243147;-0.170849311726028;-1.26229910565860]	[-0.515808816840248;-0.822574075126928;-0.202923094141244;-1.25272721026605;-0.0799659631595209;-1.41660945622096;-1.50235494078440;0.189005869385813;-0.253455160056084;-0.791320236787795]	[0.270670584879611;-1.15192068009787;-0.673526687748076;-0.853921763336574;-1.05273370021613;-0.158369066547279;-0.708304430799410;-0.796770919307516;-0.992027517030911;-0.402083415576097]	[-0.883910226865218;0.124774503356114;0.599866432419747;-0.0439128014487148;-0.505360786855972;-1.02063415197654;0.616829566430193;0.229661097542385;0.0810937281036402;-0.829779496022888]			3	[-2.12972719744350;-2.12972719744350;-2.12972719744350;-2.12972719744350;-2.12972719744350;-2.12972719744350;-2.12972719744350;-2.12972719744350;-2.12972719744350;-2.12972719744350]	[-2.12972719744350;-2.12972719744350;-2.12972719744350;-2.12972719744350;-2.12972719744350;-2.12972719744350;-2.12972719744350;-2.12972719744350;-2.12972719744350;-2.12972719744350]	[-1.41945125141211;-1.41945125141211;-1.41945125141211;-1.41945125141211;-1.41945125141211;-1.41945125141211;-1.41945125141211;-1.41945125141211;-1.41945125141211;-1.41945125141211]	[-1.41945125141211;-1.41945125141211;-1.41945125141211;-1.41945125141211;-1.41945125141211;-1.41945125141211;-1.41945125141211;-1.41945125141211;-1.41945125141211;-1.41945125141211]
		3	[-0.0533498874200979;0.327782300473573;0.687435094307680;0.617441957646856;0.746254028816749;-0.609312159431188;-2.07280448577216;-0.883141197579440;0.466599255981951;1.48652549691669]	[-0.773687632200346;1.97911902359574;0.886895252087497;-0.788177136275674;0.530459586977901;0.865418315585693;1.25771998295642;1.55356071270876;1.62349484840353;-0.864765939366132]	[-0.0482509692514408;0.775612941465621;0.997150157404923;-0.655400736676087;0.508036490728909;0.400950714391515;-0.520659246589072;-0.189592195439126;0.227077049836669;0.614057420329543]	[-0.475598748669437;-0.796770919307516;1.43566550653956;0.325926963137185;0.162803104090801;0.229632141098640;2.57944815728588;2.01155740342685;0.880282425738674;0.306902508092483]			4	[-0.996052397817536;1.00895165573699;-0.605629878309287;-1.16250882798409;-1.64765817734630;-0.547467265615750;-1.69096156017766;-0.691759507541307;-0.755467340517040;-0.772665333327033]	[1.63290369605509;-0.0970934187086220;0.349935912911712;0.201002176052681;1.82632826234636;1.30796901613571;0.570756069210514;0.317635006700745;-0.773068891433330;0.790834070931847]	[-0.0382473477842972;-0.0836517997017913;-0.452728379881838;0.901638355895501;2.84427159453535;-0.663903536674267;-1.00096404435770;-0.0304123220649071;0.765612035210489;1.96197473421187]	[2.09160234561407;-0.689775835778269;-0.589146648690009;-1.03383651299432;-1.23775979079914;-0.441907409813116;0.0996094448657370;-0.630641278934874;-0.979477704749222;2.00079321635729]
		3	[-0.170305969397154;-0.973239994418659;0.418143509681650;-0.984975323357657;1.57193220860853;0.443365072629501;0.569636103312910;-0.963998312250109;-0.504515080842457;1.00413313873922]	[1.37848529819979;-0.942517520823720;-0.626626869398637;0.336394644851582;1.28641309178809;-0.676478623553038;0.874439309726324;0.547141895900277;-0.405090027796380;0.951041551717947]	[-0.0941863253332720;-0.758239716617978;-1.01450784865561;-0.603333387132914;-1.27381843286756;-0.277687269894784;-0.272483023516054;-0.991334594778833;-0.535090855750307;0.0690750122233450]	[-1.34535821227247;-0.709602655306070;-0.688544239138993;-0.711030746040686;-0.856263026388386;0.324168847539133;3.22592154782441;-0.587870192158745;-0.379619088821079;-0.651040180846383]			4	[0.217800209403317;0.505515576400338;0.399647367476828;-0.429127294338889;-1.40179140769606;-0.917747031823785;-0.627283234197222;-0.882038404399799;-0.385638938502641;0.273377802372302]	[2.73917543392857;0.247550837215037;1.74047834194269;1.68455750583959;1.79016593112411;0.246237908035738;-0.423185142668210;-0.989311319500366;0.581991132524609;0.619055310077959]	[1.00524087030714;0.245618906744731;1.17109145344061;1.33647862607018;2.26789340568996;1.70871683460025;-0.604917263873088;1.07505179102075;0.0972162617540889;0.229554055088493]	[-0.271217580678248;-0.514394852446271;0.0242104293592001;1.29450815131490;2.12375395566221;-0.265584093410762;1.10971722756670;-0.924957204659744;-0.399909839909346;0.961418447307971]
		3	[-0.676309476601027;-0.701667120561464;1.61210711497798;-0.0610403959092129;0.273201341202692;-1.00939995768481;-0.778608705161850;-0.0549891128009409;-0.371795450940088;-0.839632447712344]	[0.831154976515164;-0.220398327721333;-0.121251061676578;1.82637814724763;-0.337644467277747;0.00288323754563953;-0.945149687513315;-0.745591171286217;-1.32361438389686;-0.728974582327324]	[-0.422462241457961;0.846935183669461;0.127139028569599;4.46666835391612;-0.404295765061547;0.263537882949256;0.467544441432249;-0.431942965538378;0.795701068765870;-0.0139243379200714]	[-0.929709804149724;0.605070678798477;0.614057420329543;0.594489051311523;-0.197910102458000;-0.837337293769548;-0.288750000804589;-0.902062603672893;-0.182451776187689;0.450443882755917]			4	[-1.00323646239775;0.185082738010948;-1.70076600915693;-0.879639483425207;-0.338747488700758;-1.40976471040815;-1.09508165369143;-0.252304048025975;0.517426854902927;-0.666469534874321]	[-1.17603090585150;0.520971235340539;0.0556765168008431;2.31128425912782;1.88617646269322;2.26348235274380;-0.0972987021056767;-0.202299966706598;1.93139877133194;-1.08468636209107]	[-0.487295678850493;-0.333493154511169;-0.876077321622704;-0.206497056504887;2.53747546982416;3.66230730537492;0.695440813984366;0.476663475677924;-0.595549905833545;-0.739522313964224]	[-0.671529810976893;0.372215197682563;-1.64580341657182;-1.47298256141742;-0.842294081427292;-0.886382756872869;-0.883868657388256;-0.991570488975442;-1.23775979079914;-0.708725210485491]
		3	[-0.612656411463501;1.24584785902593;-0.379841903514980;-0.400660006401559;0.467770150564101;0.346998085557242;-0.692596987741294;-0.210826157154010;1.16301448029117;-0.133244935786239]	[0.432533812453904;1.89869604451771;0.896890285183282;1.39675398718375;2.95433916506689;0.549395325646601;0.716659129658859;0.461375739423726;2.86602758004807;0.808046137857224]	[1.32298012130032;-0.375918264806035;2.86077162863993;1.13506867224411;1.10080373101378;-0.00911180650581576;-0.550757399488118;-0.320933998524408;-0.577622359528789;-0.278359820960542]	[-0.0218946473123937;0.502120257484913;0.175722241630814;-0.830748509459794;1.41282145683151;-0.194015368685610;0.278596152376857;2.22275474048109;1.52331907151234;-0.562738056227138]			4	[-0.0515388680121884;1.65995262115028;0.716225011196859;1.14453616107015;1.56625192548695;0.246976599472114;-1.00476361781249;-0.513548495578125;-1.64765817734630;-0.170381161258203]	[-0.159446789328407;0.176357529171337;1.72799761373604;1.49471818916541;2.01507612586225;1.44809410488924;0.980611959100865;1.68793262441421;2.86877954601552;1.40175070974236]	[1.73869759753805;1.15464022223660;1.82474682300712;1.62313543623938;1.87322729407396;1.33028227753423;1.16386824389527;1.15557498975289;-0.819521170987855;0.484410242220794]	[-0.0494278371579491;-0.470089707998114;0.140190868018339;1.99358742686497;-1.15932178498568;-1.49023007809826;-0.266384872484148;-0.968501435409174;-0.335815746259530;-0.636376602552334]
		3	[0.940791396386080;0.393548660309756;0.188810646637473;-0.492073584306885;-0.198248491909922;0.189167429568436;-1.50716730638395;0.128466114488252;-0.210970234305664;-0.926786095423087]	[-0.702255507895638;-0.326952645482035;-0.530268969117273;1.40394726078835;0.393766822580051;0.488267722738697;-0.282253770893440;0.351824273173591;-0.195040408586126;-0.492987467580592]	[0.0234152514448709;0.717992173386743;0.318933088648325;-0.509164446784921;-0.124362519951257;-0.622117143889870;-1.03077482594415;-0.551009510415615;-1.18477212695343;-0.147089648104388]	[-0.228111536966163;-0.778818372113453;0.601269050038029;-0.182565182111658;0.00690765290489767;-0.957357004626556;-0.457433657649470;-0.0895725622271889;-1.20794538083022;0.269948791611703]			4	[-0.728288700850178;0.217438253144171;-1.45917794157196;-0.584340374222513;0.467927179181368;1.61536145101443;-1.86386956005757;0.544939133529091;-0.428971819722079;-1.22338469239840]	[0.0338619892720168;-0.129770773793226;1.50760520977457;1.41378296644385;0.936608636893761;-0.529655388110781;1.47316065380568;1.50581055124637;0.757717588679567;-0.494050991637922]	[0.0848461245806355;0.649610672463282;-0.355100656674878;1.49283583717584;1.88357741841992;1.84258681284598;2.35550375292615;0.598822585282804;2.23069018162922;-0.949215861380961]	[-1.20133880998986;-1.32263431477566;-1.46344774455383;-0.442283780942347;-1.36915688639939;-0.537613502479030;-0.851057087589896;-0.475825031615574;-0.862527734824815;-0.862527734824815]
		4	[-1.17901996271735;-1.32022097490841;-0.447818713898186;-0.276695833622521;-2.14180349616848;0.263751025380327;0.965720522935352;0.354666865076926;1.36903375782193;-0.275525427982195]	[0.115325368800934;-0.104366874958896;2.61425779330011;1.36073215639874;3.39177867782373;1.11764401055271;2.91853787848250;0.295564381948415;-1.06855188760129;0.791739640524941]	[-1.12822541933533;-1.46639869622867;-1.43442215580322;-1.04567897224752;-0.770719186779615;0.635574522083267;-0.538482336331782;-0.187872792871393;0.499105966907341;-0.241895915524945]	[-0.373197032684621;0.554320284780913;0.319983148629716;1.01419970412298;3.72071342063970;0.678112804882553;0.137511874135029;-0.512097358035381;0.277447531685793;0.770473655340170]			4	[-0.0251127460015209;-0.782138300971220;0.365035191160575;-0.336451120840967;-0.413524539040120;0.400295672335541;-0.706727148731258;0.268173440516245;0.320816862801041;-0.173962835698086]	[0.280141398621959;1.08457428090815;-1.15103351984610;1.99724755518864;2.13819031925844;-1.10356816804840;-1.28060049122229;0.231346993134373;-0.527072209076201;0.901321430997171]	[-0.170731399992162;0.549409631798481;-0.554922686146167;1.37339291243666;2.49533481432818;0.537170946515751;0.290626694918922;-0.389214814923014;0.522422696299577;-0.671295389300452]	[1.36784428150119;0.548449164593009;1.84730306815301;-0.511614512571568;0.234239704851409;0.241822165437109;-0.992201941730378;0.832141998326736;-0.803856458589818;0.0665746909629921]
		4	[-0.605517200879026;-0.217623749704988;-0.0620750584246748;-1.94565599908653;0.814564050140916;-0.523850828777623;-1.36414300348593;-0.601370783036171;0.592137068248666;-0.249995037353634]	[2.67125243650594;0.907398986940004;1.92434410296588;3.65899227155713;1.40573177216400;0.421218353567923;-0.0227352667389501;-0.229525440415837;0.952852128061059;0.213229396201761]	[0.408773166037057;-0.345104007398081;-0.659104743069013;-0.869122975247725;-0.843986046855866;-1.62125496411522;-0.722468519630841;0.0931048497541530;0.585597624979696;-1.46854437564346]	[0.554203475544723;1.29053041201041;-0.263434178954649;2.98156239363791;1.33827455250824;2.44339712278730;1.93010631599996;1.09656901354852;-1.28753445322636;-0.712828447686617]			4	[0.977925307870052;-0.469183894676616;0.246925868780355;0.216652336205426;-0.796858414043767;-1.37347400368535;0.0213597660252729;-0.382452555499311;0.577050351856257;-0.0919502686531065]	[1.58764605005453;2.77125599802467;3.48074777603501;1.74154209456339;0.898133970321827;2.22265536458045;-0.0437383345068817;-0.640882412044086;0.731698951427974;-1.64495872827041]	[0.696147482904995;1.03908583415124;-0.695001696536917;0.975862809810441;2.61811668575954;1.00212197658758;-0.998463693440255;-0.0414583767968025;-0.599806941244651;-0.682947741206761]	[0.0950808790614970;-0.967481596673040;-0.323982424313077;0.336662249626190;-0.234880320520494;-0.993924830425066;-0.821821641293562;-0.143655153811262;-1.23339840204696;3.92251652636330]
		4	[-1.49340792515480;-0.999990674398549;-0.869860378124469;0.649933083093840;-0.564939050094804;0.106527998270227;-0.120321571168990;0.924830325389662;-0.834446809056009;0.0843231004403256]	[-0.673427698780606;0.711965988333608;1.59481066638384;2.71395294166578;4.18286854527803;2.62433474787161;1.00289061069414;0.229233074638466;0.263691903950824;0.560241341888603]	[-1.12740904094555;-0.882258168865239;-0.0943683769068526;-1.12740904094555;-1.39573439552528;-0.808422298782596;-0.511924090821656;0.625895096205562;-1.65410264632275;-0.630465915090920]	[-0.732971820828874;-1.12740904094555;0.137868473540980;1.39846833109765;2.32137016198805;3.02839334257052;1.21677020657143;0.514006310933195;1.32023814642491;-1.08388611718209]			4	[-0.648971264927545;-1.69495422182608;-1.51972441945646;-0.757065030940883;-0.442419803871511;-0.274057338216140;-0.472439589286895;-0.576140627042437;0.193315110683059;0.0293815736002700]	[0.992739633633522;2.84402943612183;0.342815214339480;1.89211187122555;3.66531465887616;0.0260722672409506;1.51186416444525;-1.74646272758220;-1.72094982334708;-1.34004677662801]	[-0.824661457429922;0.867415015547080;1.36022288731050;1.35585041336636;5.39037140765556;2.05340595197464;1.46782654497327;-0.948841586101418;0.538625954236228;-0.896665635896400]	[-0.0145401340536696;-0.722968116127731;-0.815602623998158;-0.561186964168184;-1.66473439681599;0.690053787603881;-1.52228967015536;-0.176062523504144;0.443436978689580;-0.266705721709933]
		4	[-1.28330207013959;-0.424078329284469;-1.77848696276053;-1.29968238180650;-0.768007411907716;-0.0398980658342844;-0.676752203680852;-0.595653379574216;1.98988062742795;2.92024479428693]	[2.96512070458993;0.360576323830447;0.897936970167537;1.61451492425669;3.12435914248883;1.74458469216339;0.336641272752167;-0.313838300863716;0.779851733858173;-0.0254187290141036]	[-0.786738408700340;-0.424033663369045;-1.25287202125394;-1.02708196182658;-0.718573750472521;-0.683816368712728;-0.118945591113527;0.632161216859147;0.664121543198411;1.46290123476205]	[0.971692224038115;0.230780612327606;1.42301962208217;1.61164497263000;3.35597071167017;2.22908038183012;0.540547176692132;0.107110327305603;2.14307478636631;0.152266543897333]			4	[-0.137359943819924;1.48613230139450;-0.557882103957323;-1.13686843500616;0.400158283507786;-1.04662751529279;0.355007230630052;-0.0233821910901840;-0.284519444151011;-0.587568689576725]	[1.73653490278266;1.27998307194641;1.42101507325832;-0.607413480929212;0.0398823041275395;0.113664568185717;0.666237230381061;0.539971883034654;-0.708664683925355;0.660830952323339]	[-0.0979769425019391;-0.485539949680198;-0.0332264321896882;2.80664201571120;1.54341363223411;1.08331133827461;1.08246138075697;1.05427660224161;3.03536480121781;0.951755508151384]	[-0.490564946698846;-0.296786800264290;-0.322220850641009;-0.935689865610814;0.447084638638232;0.326995227275350;-0.412632354870228;-1.41083727777926;-0.668855065391644;-0.162397300395496]
		4	[-0.813129955286525;0.519296928710899;-1.30624897608456;0.196537776431085;-0.0121860277844650;-0.242859702635579;0.0217737220142701;-0.478359230238477;-0.518026622242125;-0.404236949338181]	[1.89167674974037;1.42370473736324;0.210964283849686;0.162978506886360;1.70472982905971;0.822680189748141;0.222429656624936;0.522689573101644;3.03672439221090;-0.00720179409125906]	[-0.124381936267470;-0.813135318154026;-0.597575738197716;-0.237322232099049;-1.00561545338462;0.203600157161331;0.0865978914117503;1.56367017694013;-0.920945929143177;0.355396401293212]	[1.28293872853783;0.656142460396265;1.96854737174241;0.652716050132850;1.03083906195701;0.579690015230206;0.830380863912063;-0.210263040258768;2.61621596073927;0.227949256296049]			4	[-0.712067173906883;1.84368479716190;-0.169905765609147;-0.221518875659956;-1.23439434810892;0.115164941771793;-0.256411028849068;-0.0745465795774404;-0.578051555611942;0.767469235303162]	[2.86646077027074;0.346450976209014;-0.236123276649850;1.05676110048982;1.02434427564677;1.13682360271306;1.19202291177659;-0.270240891175381;0.603738803446708;-0.459922246701375]	[-0.172981015726196;-0.139728939176882;-0.322022507276250;2.21533154913604;0.992299141508830;0.894052488493778;2.65970657210830;1.14678512363507;1.49226209069358;0.264881373823055]	[-0.119558306329870;0.170544154693487;-1.45031264892776;-0.470419896876931;-1.63023936345430;-0.0690015467967687;-0.173955306554385;-1.15126386961986;0.292992649018013;-0.333026605769514]
		4	[-0.307226440755876;-0.228036782840378;-0.274041942527737;-0.833391770022839;-1.12916696122858;-0.457715422865283;0.114013080549083;0.329546327142958;-0.789524038161439;0.153534878410992]	[1.84845325026831;1.30355928870445;0.846573180344706;1.58037637646672;0.179822201538676;-0.463826013027448;0.800538766748394;-0.00136472786460639;-0.210917694811311;-0.963214709266756]	[-1.43442215580322;-0.217782767951912;-0.923108816582818;-0.714762591685925;0.393948096655183;-0.609135054090261;-0.654786465092998;0.105931034649797;-1.12595032053700;-0.842127031228653]	[-0.0232932834548194;2.09430993757261;0.976386281733358;1.00655288994109;1.48833407271453;0.219987650856341;1.54187033520128;1.18268915294622;-0.107632454735495;0.0497327514478253]			4	[-0.922754658446569;-0.794275235009187;-1.04569515224915;-0.515965522099752;0.638066592225189;-0.541277363552602;1.15347907380954;0.264991493444868;0.452597715880897;-0.0467556705985106]	[1.77115446008529;0.426335315227580;0.886978811509435;-0.356820556965737;0.778511980023093;1.12753280573140;0.830482584015797;-0.0913028801952278;-1.30413626667318;-1.51722126753074]	[-0.383706136992382;1.62333250044408;0.895617358539395;-0.443408404099494;1.58953955478338;1.34149765790018;1.11151961597846;-0.629062669982275;-0.181769569734815;-1.38199232278774]	[0.122462444414081;-0.859156490791611;-0.597496602177464;-0.151950643430507;-0.525526464854057;-0.414349344469107;-0.0564656829788559;-0.451575493212536;0.691225592335843;2.47617902086821]
		4	[-0.368258997267923;-0.772025499733700;-1.16291037843569;-0.875099591271468;-0.672685558247369;-0.277553140686044;-0.865036369161460;-1.29601675715434;-0.829499275713118;-0.676849069843667]	[1.08742572267128;1.14393631125167;-0.797280032604336;1.85121715182611;0.404787746775659;1.16530724674782;-0.265664363296669;-0.495290196687055;1.22024030636425;-0.787470105734916]	[-1.22243638633668;0.740073118918044;-0.668441736743158;-0.425309820742656;-0.916735747574391;0.881498367196428;-1.33555379709280;-0.800991562082881;-1.04577536727292;-0.668559573181780]	[0.875381413798772;1.58159490758561;2.12157459671431;1.46460704870179;-0.666713393286793;0.222511883939674;-0.144571465412628;0.880510575779721;2.72605414424522;-0.984870241722029]			4	[-1.33131943324307;0.203950821116176;-0.540575668016167;-0.471531084199246;-0.931640699146520;-0.127699588461618;-1.60345478343194;-0.865484857669590;-0.925336201850482;1.19516909740370]	[2.74144517238117;0.661905965067734;0.348140625701538;0.701847414205572;1.05102165795795;2.38345466133790;0.483389269730705;1.11431646765509;0.637812645992155;-0.922380595830864]	[0.897318794548536;1.87609307432264;0.569230941661956;0.806393451179438;1.19887731478103;-0.323045793664564;4.41982160347478;1.33178114426526;-0.230306607678174;-0.328181584280139]	[-0.606571841732875;0.130504505889113;0.0297181450146918;0.367998643285706;-1.51350683103303;-0.894119265759906;-0.610228834104118;-0.0836488553415718;-1.16262052999561;1.18473499521622]
		4	[-1.63159303478800;-0.444095213771931;-0.163922569439916;-0.943315168339736;-0.978669682982330;-0.971862606738190;-0.799033669660627;-0.919729210219871;-0.764990245764203;-0.516539049186525]	[0.790983115357093;1.16402729949115;2.32473456642878;1.24851987153073;-0.191886815445637;-0.349643153423296;1.74972693099408;0.518663027354017;0.376406143325370;0.0814609872867331]	[-0.843226895600915;0.613919503734896;-1.12740904094555;0.506118304606720;1.53154933151354;1.09718411874400;-1.00570076144621;-1.09940945477807;-1.11441458616473;-0.347457993020028]	[0.878214880277286;1.19792614955864;1.29204439152380;2.85756969644846;2.72345112573528;-0.594012086264980;0.0696908827586246;0.518141462799747;0.836517360519484;-1.21760122285116]			4	[-1.84519674280900;0.142002774608870;-1.32728058747685;-1.24833201866623;-0.880071159757858;-1.08458294702204;-0.621808303946148;-0.623784006735706;0.814436891691201;0.159767278770378]	[2.10356137984334;1.92442885996955;0.760840229875309;0.677953158950283;0.625067080997026;0.362198353256934;1.33356997166706;0.0351086516195575;0.819583769285176;-0.117352511462700]	[0.173621315345519;0.860514627178535;0.266824817152641;0.842612027796762;1.39004584649805;2.29408896461794;0.246121780157307;1.51806622589473;-0.0408659392666804;0.469846867672891]	[-0.0624698356118619;1.48551842264041;0.234740693010029;-0.584510349382304;-1.26305910708964;1.05060626611244;-0.502355522344601;0.316089300751749;-0.665177480617055;-0.0245603712899781]
		4	[0.144651407615153;-0.466496089009500;0.293109938477907;0.170750698519732;-0.913372763725681;-0.00842312064421837;1.41686260012309;-1.32314296860446;-0.319430333003765;-0.00726975386708752]	[1.33433185195822;1.67651258211343;1.87254216907393;0.796058667600440;2.75518861239515;2.90880732569604;1.06022376291243;0.696914856255565;0.450093306305053;-0.0966832131474084]	[-0.217663123142843;-1.16207147291796;-0.974599713117491;-0.975657973347249;0.751454329210895;0.0830765313609615;-0.0256817275701978;0.678376005329749;-0.183287578662238;-0.971153510902736]	[0.906696110160342;-0.733063301749727;-0.341619534690524;-0.617801102295482;2.50106083600757;1.61182366366759;-0.0882318802994318;-0.477733285819100;-0.231539823628849;0.405843208850015]			4	[-0.705050381443262;0.0261656922088632;-0.415686412535893;-0.525939508161304;0.315640183428217;1.36872338688346;0.0472858191926590;0.157292854269249;0.0394778453026965;-0.483495180845434]	[-0.703829141375275;0.448273830473521;1.30966241235389;2.32585039818503;1.79535660016589;1.49845665726894;1.67858520685110;-0.715978619220788;0.0516367080838190;-1.11876274070519]	[-0.549187362528707;0.431046777797461;0.778409774428518;-0.770140957340444;2.21314398696274;1.75308127084281;3.32083692343462;1.70477795526815;1.65732768965222;1.45477710380813]	[-0.726255042576666;-0.695263675191944;-0.911136411305409;0.0323585199068817;0.385288289068334;-1.44761546238446;-0.592981317423273;-0.642153327906597;-1.23202446718168;-0.265122045175488]
		4	[-0.00151016454869688;-0.909889719473189;-1.12928599065019;-1.04415602289669;-1.46187512555704;-1.55776550660745;-1.13818537485925;0.370262720374031;-0.195683072242964;-0.177093294609346]	[1.17625885879087;0.913606556228218;0.956943803384514;0.950557149077028;1.83108433723087;0.954856452551131;1.56827364328138;-0.716919447342620;1.10220675109244;0.0750954086992379]	[0.146392189770621;-0.793984615027498;1.38739652947262;0.993463277610684;-1.00481102829027;-1.42985661536552;0.971228237787837;2.83112750570468;-0.644363039117119;-0.960766461014700]	[1.11743746719984;-0.0950045321160325;2.23269980739115;0.966823374862523;2.88138728096846;3.46694175640333;-0.189071564950275;-0.820395926087872;1.23838027497962;0.310474950248319]			4	[-0.355782383977733;0.0845924417337159;0.154302732559047;-0.895658742773634;0.611812583280404;0.578522643136988;-0.285997561032675;0.289369771412784;-1.08385044626596;0.0173292642975197]	[0.858521140477997;1.17973493698777;1.24901159517831;2.97432551582263;1.74236579044972;2.09327522700045;-0.761913487814404;1.03779296666765;0.806200246520475;-0.784087324298703]	[1.62482315998295;1.17694058849350;-1.45918932243414;0.717386743924717;2.54702994255839;0.671303402121823;-0.181103022917327;-0.655064951893188;-0.138033817052973;0.704969376793392]	[-0.597320102186040;-0.708725210485491;-1.23202446718168;-0.338008439265359;-1.13963768969731;-0.854336608485169;1.26790408218847;-0.837767964636118;-0.828438060386508;0.0946040234579976]
		4	[-1.16685946658963;-1.54382515370076;-0.123387132536729;-0.784087873310467;-0.951210258697188;-0.772197043859800;-0.290139460628269;-0.120349963948672;0.0890578255168519;-0.117444919896224]	[2.39003881674309;2.71829645584458;0.481438861791762;1.90001557899645;0.856952865256115;-0.446316596921089;2.32751772940129;0.287570684115230;1.16894548655747;0.936539054071064]	[-1.58094753347728;-1.56677543207025;-1.55988513611161;-1.63350495140979;-1.30490461845096;-0.845495451189456;-0.165586647719771;-0.574435218827567;-0.752088909282457;0.918009246538374]	[1.86665914213047;-0.391329472863247;-0.138751653652153;0.623721755872947;1.29312367556207;0.474351500673376;-0.646764583602380;-0.508547647744680;0.672320093306429;0.491496183565421]			4	[-0.00384702472788350;-0.818258650515867;0.560034548903161;-1.09203636074492;0.713091185742676;0.372448050567452;-1.03934257450030;-0.873575346183715;-1.19416366411496;-0.114083805736592]	[0.639097576180609;1.00820980216421;0.738128037026096;2.43607602741131;0.358020787299385;1.39275114255748;-0.240420416149579;-0.867316674890955;-0.563035085353457;0.0365385538997809]	[0.0166612677110909;0.481389159509661;0.306519308401025;1.86070183854409;2.64041022980748;-0.773746276508067;0.596195222034743;-0.423395069542373;0.250527158525183;1.35793941783264]	[-0.442953521525699;0.426715352663675;-0.543581879661207;-0.818640460073816;0.540487465761048;-0.580228118192832;-0.282389016956735;0.463362226316583;-0.0782697840600859;-0.164632307377824]
		4	[0.643865673043776;0.543854009353321;-0.365645123282093;-0.602526245464192;0.729414255999082;0.325891207872589;0.0756932365183646;1.11295757012279;0.672232536709398;0.120542769838549]	[0.973258428638713;0.868066659981699;0.100036513016975;1.37227788649753;0.206590903474741;0.544964993315246;0.284332116313594;-0.549307020784555;0.189895339256416;1.72406985112253]	[0.277617898067609;-0.675209486432183;-1.18400140452777;-1.81996488578665;3.11379819365220;-1.03524125312188;-0.118945591113527;-0.0812627454204748;-0.584734070939837;0.594335569138463]	[-0.145973601081771;0.550940573628981;1.00148580683494;-0.573144768304200;-0.111147787523545;0.0355849677259764;0.734526016806825;0.734998761601065;0.304135914194368;-0.0269989752749030]			4	[1.29248186778828;-0.0469139851478049;0.883214861788159;-0.177910851269723;-0.512171022996519;-0.720422070635856;1.19585802833548;0.656874179587412;-0.511061455126593;-0.0818587764153752]	[-0.337307773585343;1.86969345461354;-0.156768411412746;1.11261650299354;2.20532286122032;0.601978101217560;0.973674747341097;0.756402685745639;-1.17330130945780;0.0678094818944298]	[-0.479877865941287;-0.380547629951769;0.914902268954744;2.16244794376472;1.96035463504441;0.127503681039157;1.23965598069469;2.06642296998177;0.0918596549286510;-0.178737170908844]	[1.37403843209684;-0.846465327702372;-0.209278293407982;-0.461397955160727;-0.215393147575100;3.81782441047701;0.758297393499330;-0.746401025887880;1.19515741832813;0.238851385825369]
		4	[0.480713127779530;-1.24597816819542;-0.344441843732702;-0.211874858480256;-0.455076814330380;-0.951698041537434;-0.318277317809589;-0.937476291865376;-0.462828784089775;0.684381876236041]	[0.903384933607511;1.52165994316182;0.987905543287206;-0.833056543966828;0.979991600175808;-0.250006890051286;0.276433429388335;-0.433699292873049;0.222548309759386;-0.271872711152766]	[1.28396953780792;0.517812851551695;1.80996832218292;0.345873032663468;-0.786597281295455;-1.43442215580322;-0.163350740863799;0.108527197227216;-0.502580628782057;-1.00492257360153]	[0.641431737134019;0.377101044511005;-0.147130050193432;-0.436646880081660;1.97455152291890;1.15324147371343;-1.16772301479326;2.40442388007391;-0.856183625299915;-0.731221591321678]			4	[-1.20666054036279;-0.764654871921770;-1.33250515024856;-0.497622117983182;-0.736821956971149;-1.00015500326600;0.597378171376888;-0.899823297615355;-0.708832383405991;0.877219695747254]	[0.446238949206101;1.13073697470487;2.81532363617916;-0.854556619892064;0.594368145292189;0.740732447482423;1.34049735582369;1.15568346810722;1.43299071318280;0.340244671238681]	[1.44063787084215;0.310732583482639;-0.125362483964580;0.385844187413276;1.76334421864608;-0.414364239813149;3.39081335935633;1.67469055619280;0.401169403399667;0.278423887096855]	[0.247199021057255;-0.670602070456101;-0.123834553088888;-1.51861418123046;-0.229635729791878;-1.64580341657182;-1.01280819872412;-0.769241467401909;-0.978171943647611;-0.657860749006392]
		4	[0.620841737264170;-0.418629071605211;-1.53141420497924;-0.808424975745121;0.284098644634289;-0.617580758833555;-1.46814174084957;-1.38124566554956;-1.06348735221987;1.07917677042497]	[0.835415943371304;1.29446422152630;0.205626328884299;-0.135218160347129;-0.292302547741788;2.77458130670606;0.188107794063560;0.863119632937225;-0.325532294225940;0.591748541473537]	[0.316608499483191;-1.18089458449862;-1.43442215580322;-0.220905405357424;-1.59857289638955;0.245536560873619;0.403353724047278;-0.767634252801293;-1.91858698758320;0.0686619122948808]	[-0.0713691375086340;1.39537034583195;0.151753475334586;-1.22243638633668;0.348517711033278;0.982544685440612;0.708040220872269;-0.345296797987124;0.349498806189646;0.460518904868375]			4	[-0.402207435974918;0.591008854601249;-0.594786194543656;-1.28811044005610;-0.627151756526657;-1.97137152507144;-1.49553323680041;0.158439943064839;0.192750694392734;0.0655419994126543]	[1.09225805299198;1.15305379901389;1.24186677044500;0.501344135060393;-0.433342657791099;0.525410542569110;1.29663654929770;0.284242856300893;0.360284280853401;2.56374678096648]	[3.24422776194554;1.21763761988607;1.20895773083550;1.69560103203429;2.61787791617837;0.126302122235191;1.09691479621641;2.59406072272830;0.175150361292423;-0.0651632768538902]	[-1.57411445735580;0.127677931615304;-0.0703045211438487;-0.706954396351255;1.78264756084504;-0.543956154940749;-0.395504041330977;1.70499777537321;0.127929774430707;-0.0690858925703250]
		4	[-1.06855575516243;-0.320022412458926;-0.648525051559568;0.139465741208897;0.481167141426425;-0.136860530441581;0.576572162393162;0.00721954454667137;-0.232866956492624;-0.460211137552776]	[0.853865125639190;1.60940858710937;0.244906387529260;1.44480483081991;0.800676691131819;0.346547251798336;1.03853015620796;0.159705920984517;1.21001870922188;-0.163677370815686]	[-0.142120073612955;-0.233433885541356;-0.191355389036686;-1.05077000080350;-0.862121386060252;-0.0548200975238690;0.108255954438492;-0.0610245969937164;-0.533954734356761;-0.181792482165851]	[0.945035760665658;1.64585856746939;0.0215482923679200;-0.257280363409848;-0.453775623794356;1.70467652487987;0.729747785657431;0.235795879998011;0.0918326061417136;1.40272823483378]			4	[0.455966282019803;1.40051156728951;-0.110295899385952;-0.649471912460782;-0.144344540466448;0.358364702597277;-0.340692862020635;-0.778424790746247;0.601690181573108;2.09403825392018]	[1.47932723106797;2.13820552688770;1.16718512809288;-0.462724664441279;-0.132580397295785;0.605328515138122;-0.352211942419247;1.87264391990315;0.524047570745316;0.900016389884785]	[2.04209370220389;0.303509513564470;0.131780159784286;-0.555365765737860;3.22967842832025;0.0322262793753524;-0.0389763650462994;2.15588229741141;1.57814812245098;1.64657614868396]	[1.63180116983828;1.39138086175926;-0.464616234933354;1.38257914576315;0.816204413286177;-0.809403875680639;1.01686517571486;-0.603236642075750;1.49005065037903;0.618852061962466]
		4	[-0.422264310295455;-0.674602407980324;-0.483109676274254;-1.42876653056566;0.287135941717310;-0.106680831492145;-0.449710237799850;-0.267731674761443;-0.814156917326250;-0.333272494759994]	[2.18842037121156;1.15417213490232;0.804796624799819;0.640567213953857;0.641765418377987;0.165616604072301;0.881277782238420;2.34090027899966;0.595124210975472;-0.433529610791529]	[-0.770200860698270;-0.648632649548198;-0.736056754807196;-0.609135054090261;-0.265897813948078;-0.436646880081660;-0.532748965757036;0.697781153240820;-1.39492456034528;-0.0223368367157778]	[0.326302360839113;0.267934245010299;-1.13809721505600;0.974952909557865;0.590305573238425;-0.372454233978427;0.00941877760010760;2.33590712205548;-0.652517909504458;-1.18825045624737]			4	[-0.867251855411353;0.569955811409696;0.568028972964480;0.638243229517260;0.445909003886154;1.15885942318950;-0.753263280265965;0.0559229756306014;0.627703733341474;0.123653091759431]	[2.39176346174044;2.16705547211829;1.50869393528632;1.68090951789664;1.52318104099768;0.914880878455390;-0.00128055399143686;0.247161538224298;1.56725414318735;1.07166224422138]	[0.0432509784480570;-0.172865108441076;1.17136738904463;1.05899146806016;0.813437359846448;3.49085784715931;1.21720793628177;2.57488658635210;0.855883850205249;-0.832611189880832]	[-0.899850613267309;-1.07500163748975;0.349931850690190;0.527948840036023;1.88413640529673;0.203299210685062;-1.15409569081072;-0.453019787454988;0.428119410040222;1.88662092475035]
		4	[-0.0833856752623747;1.05408432110652;-0.368219726211149;-0.655847386372575;0.0662127665324801;0.318310621706056;-0.695419097716327;-0.155567382836922;-0.393816865020300;0.372315934733588]	[2.21360241998443;0.206625002410515;0.412182654687862;3.50888875798819;2.01803258889338;1.59502353785487;0.413950660610440;-0.257810885233671;0.721145084401777;-0.338846775589080]	[0.475001518817213;0.940899158356654;0.924077086931089;-0.994197903531203;0.285644874005010;0.204835468496649;-0.364885498110806;-0.582167463042860;0.530365917116350;0.417149213392170]	[1.33594004449678;1.16976832364456;1.77237098425054;2.02196028726251;3.25334825848346;1.48538465691838;1.44122752388577;2.09886948562478;0.585990442334050;-0.395244995157105]			4	[0.179905620977194;0.0506915440247312;-1.59653646111074;-1.13038635177768;-1.12926092734876;-0.810353225977712;-0.212835699388616;-0.987833830362413;-0.697244020863215;0.569473404385287]	[1.03823256143749;1.83624206147344;1.97993035042885;1.53313147249402;1.92722350792652;2.91581928701933;0.638564007805370;0.533655403637647;-0.256928738081548;-0.108820926338316]	[1.36160430813687;-0.297446448981429;0.395607107459157;-0.0873038526874730;3.76752149834202;0.143391755395882;0.914361052484609;1.42552913608676;2.03167541125290;-0.855686359203257]	[-0.0872105328310401;0.330565268166372;-1.04442022832502;-1.93987185809290;0.420941315518752;-0.814410849058271;-0.716963227052350;-0.841160121854331;-0.131242257571150;-0.174381401972775]
		4	[-0.580398805227981;-1.98143251044902;-1.64248332489490;-0.876919547736289;1.28618215065206;-0.229127177197464;0.838955387387048;0.407699610889485;0.488224752227278;0.580313691314104]	[2.31044969704913;0.867281022460637;0.979874042896262;2.01359368739721;2.05987339198537;2.67676535769132;1.23757968754719;0.0309460888896147;0.899995054977046;-1.14887314532164]	[-1.43442215580322;-0.411214021683184;-1.39573439552528;-0.0861108414605289;1.02733983987387;-0.901686482111999;1.24406823523871;-0.609135054090261;0.419884800409573;-1.00365578664593]	[-0.129633765223986;0.721091069317181;1.62922113282160;1.28406908927264;1.37232708559049;1.44720160307558;1.07040870230102;0.835100464309179;-0.178841549599234;0.496825870780467]			4	[-1.37471233528305;0.771893608650158;0.439205801887648;-1.52328540477223;-0.00963650208303673;-0.125556601590481;1.30801975259095;-0.587338914973042;1.27138938507714;0.0291544581781021]	[-0.116552935048044;0.687792556736518;0.572607229839469;1.74820093037481;2.39993685469413;1.49367667039206;0.460149569261004;1.38238039798541;0.114438814447053;1.37587376688476]	[-0.308186319195187;1.69519611820107;0.439465571106006;1.64162664835871;3.28781800922650;2.77827108839506;0.266550759829882;0.382032907653383;1.32426818154036;-0.264357411219363]	[-0.864469935537476;-0.116734440317998;-0.709859513071847;-0.496367317196289;-1.52060506928909;-0.125076810225933;-0.991570488975442;-0.495109942030922;0.0890651195421307;1.54781948388222]
		4	[-1.22213607015785;-0.807994085805785;-0.525398511161140;-1.29810511750729;-0.566255597669471;-0.887160898629949;0.0167876681817612;0.337839139191656;-0.0319675719811983;-0.385305221571739]	[2.37649743382068;2.68659774578832;1.19448238342181;0.738614489316939;2.46139042141356;1.25518523778053;-0.358002254132163;0.00780888142708981;0.548849628050873;-0.501698842895084]	[-0.609135054090261;0.362622784591648;1.29225003889407;-0.976701618561757;0.291262015679949;0.327263656202707;-0.570447293812323;-0.186678820597429;0.338235316295647;0.557574537999995]	[0.0503737661272410;1.33362251481539;-0.338534600712202;-0.142294886707914;1.88349717189819;0.556837235955275;0.843028704761220;-0.902934093701716;0.0628432476088635;-0.950748021881786]			4	[-0.763075422006755;-0.569095070873964;-0.365123085018753;-0.381370191594742;0.257993269238587;-0.0751540270766870;0.0245156821339031;-0.563025491850649;-0.868608323654972;0.446513854539085]	[0.803667054434143;1.14797912018393;1.84458509092643;2.29727531018301;1.48988932143042;2.16959982727009;1.11402138891929;1.83779005552882;-0.481776920050238;-1.72249482939365]	[0.911256114366017;1.35929225337177;1.94271544386697;0.218866351555605;0.768072473190322;0.673921247304129;0.691914270679837;-0.463034733912241;-1.17209632253577;-1.42112005354866]	[-0.940692644355685;-1.23202446718168;0.814825256015358;0.268014704114286;0.992962398279042;0.561492954706971;0.847061413260012;-1.18614903215188;-0.0920002409858615;-0.238101544653340]
		4	[-1.57283034642376;0.0202080346041821;0.547662700526007;-0.0522060790434056;-0.0695853446357137;-1.81645943746504;-1.78824710674897;-1.92618640169462;-1.49992024867919;-0.180027418734358]	[3.36109653635662;1.01131379635924;1.76982574906179;1.19254480599535;-0.116477016065816;1.13505515527152;2.30815653904467;-0.229806567245885;0.501310095198542;0.0894796898185888]	[-0.869122975247725;-1.51798840316414;-0.0335909114774005;0.254155770673936;-0.361854322400792;-0.713700988667047;-1.43442215580322;-0.964074678748996;-1.19097737251484;-0.247704823637882]	[0.514472633126808;0.360551712939184;1.74212533246775;1.00551113514046;0.855552263873420;-0.866016155218572;0.657905970538232;-0.481562035587986;1.08597665168007;1.70438369730505]			4	[-0.857513861542348;0.364153722516264;-0.655004395577597;-0.132047168391646;-0.436013550841817;-0.225519230069897;-1.13097392313743;0.419312659449883;-0.527543955045308;-1.43975297357758]	[0.634290525341241;1.84107214176370;1.20994144812780;3.42658814211057;0.564222251849474;0.620324693166053;0.0474763747481408;1.05216314699863;-0.447104577985538;-0.141999525780105]	[1.16923024726893;1.76004444796958;-0.335572094074139;1.02635392750309;0.942199870454642;1.47851728144296;0.739198154391500;-0.476507743486189;0.168953441760290;0.675532045886213]	[-0.638772112322450;0.472822049825604;-0.199719667474618;-0.525098470226305;1.13675340194699;-0.479055389244857;3.21685415763672;0.741997449947654;-0.870765751391674;-0.192659625806899]
		4	[-1.38112662208341;0.611045361367286;-0.0809598743953634;0.131788288879549;0.0741066754189506;-1.29517775045829;-1.38721118142565;-0.698627619148886;-0.906693756585288;0.253914196955688]	[0.318310305919819;3.63751868676438;1.44086796421764;0.994899326833949;0.288155833145624;0.261856885255119;0.802912511148296;0.126740432406296;1.30670424229722;-0.347498327880248]	[-1.33637017548258;0.620998509302372;-0.732512041845044;-1.24803685776842;1.58874206148054;0.228618352639354;-1.59857289638955;-1.08791144548761;-0.648632649548198;-0.600185653548068]	[-0.321968964890222;-0.550611851099594;1.16748272731626;-0.234544859631224;0.782797987706543;1.34043068030869;1.17231789080178;-1.33924579210143;-0.417032609353970;0.416103348923213]			4	[-0.352963304232461;1.46938539326094;-0.840631476994676;-1.04701116097933;0.0543946970693466;-0.0392029274595844;-0.752638415251254;-0.111846837613822;-0.0242138239847065;-0.778120276484153]	[1.64537812042722;0.300530838354457;-0.121558335054554;0.958733968515160;2.60666183655590;0.830900166049923;1.24940401801970;0.177019755021643;-1.31818186033583;1.09006957326377]	[-0.296921987843560;0.877026253425220;-0.113891836729661;0.0965590372923574;1.84897723014645;-0.393279509217867;1.65528472775355;-0.101159304501957;2.25120400562072;-0.282403087891882]	[-0.391115778461323;0.0176672663208572;-0.0426867925264392;0.242676416185478;-1.54767301005207;-0.209166356487386;-1.36680254494976;-0.982671374511013;-0.650124300648097;-0.0905600261075917]
		4	[-0.142370294433448;0.561332660380867;-0.388712315036816;-0.709331571119729;-1.19398567803975;-2.04073648839395;0.158393996673069;-0.613705703866021;-0.814705378589673;-0.385106937380006]	[0.224309370268989;-0.231228876555667;2.29379420986342;2.32847186545762;2.49456789557502;2.06926467953854;3.42115036563427;0.904840957367396;-0.678397607961584;-1.34623528422696]	[-1.12514048535700;-0.770178974647439;-1.24052645170166;0.0474373863395721;-1.04306986966487;-1.39492456034528;-0.816851213125720;1.28018429670778;-0.609944889270259;-0.226211682295036]	[0.543278391191606;-1.35542696488735;0.141236893501782;1.52746368493385;2.50073943078777;4.39616577870796;2.50175357659096;2.75007080320952;1.87354414900678;-0.746744928917655]			4	[0.907148994969448;-0.141087586596969;0.421837537083257;-0.543266470086032;-0.243591611194572;-1.59300333855238;-0.612851819208170;-0.360184574177155;-0.844516664262073;-1.60489426878300]	[0.302903492665134;2.33242862197944;1.82987116994653;2.32557221750592;0.0224911858131859;1.29776992116679;0.830773483223099;-0.0331453650212271;2.66573208031525;1.22615121636040]	[0.201986556497546;0.133644525841841;-0.612266227838622;-0.137248952307507;0.632035948384644;3.08015147872418;2.48754136924871;-0.702989886868031;1.52648912168395;-0.809660738315135]	[-0.0878178927973639;-0.805159598575006;-0.562980601511987;-0.315263368812600;-1.33642755375894;-0.287535652375254;-1.35544588457402;-1.58622820888581;-0.599513028608180;-0.722024071573900]
		4	[-1.85923546623415;0.000530427862806949;-1.20340371609129;0.347079951054635;-0.00639033809973790;0.233274917936370;0.0846617394698347;-0.775974587887636;-0.906270380004632;-0.0292250741626550]	[-0.0926620482528404;1.87381114641041;1.25017978143044;0.502715998988221;0.946888533025912;4.14532772863249;2.23794948643513;0.831935415082022;0.539632776633616;0.350237808125104]	[0.911375282167359;-0.248985424673249;0.179171891869522;0.399546069340123;-0.0771794400670490;0.319412064880479;-0.0768180928099151;-0.806573851413068;0.367750897747661;-0.982395655122728]	[1.93277680951071;0.349497643601567;1.06998025494900;2.31646939367634;1.38549866998329;0.00804469476572079;2.14566273200651;-1.04007641660740;1.10933896069586;-0.187570303604886]			4	[1.31968760070736;-1.63870169260832;-0.884419029949346;0.791780352722632;0.249193514055356;-0.477076236276798;-0.980097042187989;-0.999403641452783;0.671265994295722;1.03490008643926]	[2.33093239583660;1.97391182036902;1.97831117012519;0.730580248112949;0.384914527499419;-0.292730133951026;0.243361850585012;0.542131046041672;-1.42197522188620;0.562751244252455]	[1.09851929224816;0.872941840234556;-0.0494278371579491;-0.421985147547022;1.34342854713965;1.83641783938903;-0.181415631210576;-0.179505620322634;0.796095052407985;0.121183619901785]	[0.761401138740801;-1.49200089223250;-0.256660432664663;0.214052406169163;-0.435008361743838;-0.722518449468771;-1.08395726645981;-0.445248943268435;-1.46344774455383;-0.549187362528707]
		4	[0.139919425113369;0.709069751766966;-0.103036514817246;-1.16093179206830;-0.427300087575058;-0.733878588893276;-1.02593289649902;-0.223875393316966;-0.742113203021662;-0.397818229004865]	[0.250343630499295;-0.393860424910160;-0.373401117724990;0.402019737171387;1.27457685083500;2.87531020233847;0.834459003108551;-0.416497222720941;-0.611407401444348;-0.440640494826008]	[-0.345213285548130;0.0545679149333438;-1.00357227420693;0.381882794697358;0.475050116484204;-0.736056754807196;0.847236716501980;-0.217874248872765;0.652501149312683;-0.885809425037173]	[0.170602420646737;1.02353376930743;-1.12740904094555;1.03618161015658;1.51390584244658;2.25031424950163;0.164702334484458;0.607622170199668;0.266330559281153;0.333965580717503]			4	[-0.370129746965060;-1.06398775121607;-0.432519901095963;-1.00839170716827;-1.20218518142850;-1.16305161214729;1.95236243783643;-1.34584339274039;0.580222066927066;0.773344127930468]	[-0.855221856301187;1.01782026844032;1.56297331830432;-0.173270453774754;1.92305126778186;0.323738783359801;1.70212098230199;2.84707815486888;1.06208423971008;0.771435633414052]	[0.666447673011333;-0.108774616000874;1.67085097881137;2.94843316229868;0.656008968493147;0.960785185473452;2.59670285590559;0.862442276644617;0.344329840137165;-0.852957742474091]	[-0.468987257203631;-1.45918932243414;-1.34770669325760;0.0280733052895357;0.611581003435461;-1.01443536630452;-0.0493697713812704;-0.266357937929545;0.0369939214725602;-0.852200651319832]
									4	[0.800866367138683;-1.25762316498411;-0.111705149128713;-0.518413089411117;-0.394142817354946;-0.688414212653963;0.634025446172204;-0.550966262360515;1.18111986449308;0.00549310569663320]	[2.32447064650269;0.885635676841716;1.05817604630175;-0.446070272538859;2.75587383840882;-0.447971043565104;1.16528742959356;-0.247590382779791;0.722703205113109;-0.430969403530094]	[-0.209089468101106;0.379146715935919;0.971552005346026;1.22851246109871;2.48494963998907;2.74018699116553;1.78786609867396;1.40136322177255;0.268498596895352;-0.887589514686089]	[-1.00131186790459;-0.520833011707859;-0.711763593741916;-1.63023936345430;-0.660287920583322;-0.595548519124956;-1.49308434024718;-1.45741850829990;2.10077405742593;-1.09791915350965]
									4	[-0.770950701907696;-0.347192553568078;-0.765086548254421;-0.655177569897878;-0.0544206693656983;-0.282251961669236;-0.870178949743826;-0.715143421021176;0.960436607342572;-1.53528689219525]	[1.04362715574885;0.342638006832595;2.83029258364694;2.17219166374267;2.60551205680915;1.41273821805352;2.20690866482574;0.0510445734102440;0.759063369173007;0.217802135295443]	[-0.898166012401038;0.400667637609790;-0.338008439265359;-0.119877886056600;2.75405967137047;0.866139658935578;1.60520838411424;1.22137390946868;0.164795589597253;-0.595998733375911]	[0.386927183317370;0.717536578286789;-0.644054126882454;-0.898809436211528;-1.44017099161906;0.0868885290539200;-0.892458243154633;-0.334549665936536;0.612066249081892;0.0416540914645066]
									4	[-0.587659707441048;-0.335170344911831;0.674862590964479;0.0891623430553382;-0.694617252661061;-1.44087676237583;-1.04396615829429;-0.365467202287621;-0.339215663144141;0.345380061894150]	[1.40164067295808;1.02388103355443;1.86788493935725;1.28529458543490;2.61956000858904;1.57037425503573;1.72798922250749;1.40242765081804;0.357991455516361;0.186058803217697]	[-0.725497110956387;3.16870862962751;0.568427962613561;0.582228275120930;3.02109002476341;1.08753676955240;1.60339429745677;0.0309634520666921;-0.146440660204252;0.570866801633233]	[-0.340066547263141;-0.537880082079298;-0.870801213178937;-1.06918973664834;-1.64748688013515;-0.677909712543709;-0.667861943168077;-1.05962736541370;0.475006529246476;-0.353487016326804]
									4	[0.420359617127226;1.09551051592353;-0.0262508255585914;0.238884602754627;0.0141024648571175;1.72683362873630;-0.242507524973187;0.156832669570162;1.25717477167743;3.90416063354001]	[0.495703420826962;0.00585050630697015;-1.62670020518530;0.748890122912211;0.798751193415236;-0.454454576639394;-0.770162181401315;0.636638527718063;-0.798374534712328;-0.00744762778407783]	[-0.522690304241325;1.07665980449924;-0.0832316475249756;-0.0551631607754085;2.11898366046310;1.18703787037707;-0.817563219173868;-0.991720122567270;0.488751197432641;0.0996976250882501]	[-0.327664511037276;-1.25077297814890;-0.517432304155715;-0.928150874421535;-0.417315644098138;-0.908352491972938;-1.23775979079914;-0.308739500078629;0.704885588364446;1.99652081516315]
									4	[-0.440171893128803;0.305664317301965;0.671298572769136;0.827081282666786;0.475398734396736;0.153035098409611;0.582238189989448;0.902892963030962;-0.127077665138506;0.287601725517020]	[1.49090974518963;1.12422487430741;2.09894979036879;1.86673975165026;1.67617914435232;-0.153515573299148;0.356403170804247;-1.18530279688082;2.45372560897371;2.02107245593366]	[1.00373567612851;0.0203979788997126;0.261089493535182;0.619953000553565;2.11998785201559;-0.576067076038416;1.09110335960010;0.742825669405936;-0.572939171762003;-0.123063847173018]	[-1.01891331475661;0.313869009578451;1.14142191448219;-0.207453608129829;0.917968916134551;-1.71142655616854;-1.57141727081250;0.382080448076146;0.525447696415345;1.31575438835475]
									4	[0.949361486129996;0.587828080213691;0.413349639657280;-1.31275479667599;-0.0857287560535131;0.0891693402507961;-0.617317975764359;0.0765572756743964;0.896617849653267;-0.769511304847123]	[0.213532082749836;1.55901784195125;1.24506868034202;0.962386529653909;0.651563039789801;0.758364217538669;-0.157664208775336;1.34960602760410;0.290092445447664;-1.15556071645960]	[-0.570983689999293;0.430202680672000;-0.0332264321896882;-0.308739500078629;1.19248315919971;2.22349485094220;0.396159740750605;0.938542520344748;-0.417738186281087;-0.439178793083949]	[-1.20844528714373;0.150918757777146;-0.897840123057739;-0.726231464315668;-0.522628637255032;-0.000570395078964814;0.459157040219522;-0.0134990102592884;-0.451774434162016;0.149377123771792]
									4	[-0.276482709320195;2.27006576358117;1.22937686707284;0.0431595007161189;-0.694328443623106;-0.695141023024186;0.573300711726292;0.499011872276765;-0.574906858204812;-0.407439354579649]	[1.13066844990930;-0.495889320512915;2.61222093520485;0.901537857552258;0.742166305639299;0.935132705467745;-0.817956322022949;-0.407896798864432;-0.677291933901487;0.362983729929287]	[-0.253415093396229;1.17418431489144;-0.610603109383660;0.0589448723155322;-0.223551070424138;0.737248644992140;0.887665015711182;0.544471069382650;-0.236465684682063;1.27524270096889]	[0.489693738559567;1.19486809888539;1.05775856563593;0.0470311454889198;0.179512073470066;-0.735801456666391;1.04585690715872;-0.387067919707857;0.113406893375385;1.01010353848477]
									4	[0.618608426116049;-0.0719294662682643;-1.51722290316140;-0.352737092635566;0.300994327194529;0.455214920206589;-1.27398912747678;-0.744649277166188;-0.565694074915900;-0.372107883636252]	[2.03928695055746;0.927743902118299;1.68867429198524;2.76664166794867;2.35454206678242;-1.05166514465279;-0.0797350628500488;-0.0514055237370079;-1.13401100794125;1.56510424287567]	[0.809408984264177;1.79148128525363;1.91012952688841;0.136655343995179;1.05423631557602;0.241525500862134;0.384176644799221;0.828979050959131;-0.448656456410552;0.913743698156036]	[-0.207046095607149;-0.593180114281091;-1.05298623583039;-0.302194132943231;1.54127595311916;0.588111230365816;-1.18085932869838;-0.384527946717221;0.297986457776286;-0.320237582440358]
									4	[-0.561608326907262;-0.879639483425207;-1.92567317101550;-1.92567317101550;-0.643935359488699;-1.20557073285776;-0.282172687527870;-0.849492344228811;-1.19644236529824;0.382798455355726]	[0.858220934961844;1.50150807624008;1.10745191353396;1.42081487386654;1.03531644939248;-1.02579539624393;1.42096129122566;1.67145732249959;1.41200052785443;-0.407345209741791]	[0.198587557822130;0.260354050635740;0.501337354766014;0.935983203398864;2.89827665736874;0.304725258226526;1.07350921378057;1.67422661658046;-0.412872442971341;0.128197768031541]	[0.498246515898111;-0.722274797283380;-1.49200089223250;-1.08397312035060;-0.682998770584688;-1.05720948246295;-0.319443154984001;0.238148174217926;-0.893074112594069;1.28775624442241]
									4	[0.0456317839506046;0.672438287956874;0.977366844477438;0.313301538222535;0.0105222164119112;-0.540036388952322;-0.880071159757858;-0.323069081667758;-0.749092399182975;0.672179746766755]	[2.07179952617957;-0.0760257185259578;1.04974319066700;1.97310766000827;3.67124634417125;-0.116248024971628;0.501148780913247;-0.300870437396187;-0.298792635561851;1.68795240936574]	[0.397119184444061;0.814084120647262;0.0453952855176431;1.85543975715907;1.19709382894543;1.59116771574341;-0.439742127086678;4.44878300079592;0.949665162053201;1.26916879475109]	[-0.578457304058596;-0.973001824819322;-0.499808661261649;-0.0331809350985839;-0.199754391748478;-0.582784448869838;-0.452728379881838;-0.371114376451354;0.971756341400500;0.450858078984656]
									4	[-0.635029605442479;0.0660932148444252;-0.00433876014447687;0.130803379690822;0.420503341160970;-0.746205032558550;-1.61518112478668;0.496191214028033;0.198066212439122;1.82014995509523]	[2.12734040477839;-0.449205477846236;1.98487281106589;1.62551931007195;2.93030359881252;0.736041967630751;-0.0216602994817536;0.797768138857588;0.228975144739678;0.699150835216028]	[1.50283757785849;1.57746269834849;1.46562285214463;0.414631554030395;3.26962132963946;1.15460824552978;-0.512859848046490;1.20215709760714;0.509329109181406;1.41324175424299]	[1.22747515985773;0.191151548638830;0.910447622817971;1.25955876638923;-0.279352346254813;-0.215885279253990;0.351267400879138;-0.583474199746736;-0.884388627308546;0.0529062964085705]
									4	[-1.40254276950927;-0.629209004545988;-0.224474481679574;-0.699401854731457;-1.45985200773284;-0.506251761284643;-1.48275015195588;-1.13532342895958;-0.828629989571654;0.835334896838162]	[0.747601297612339;0.0601504946723520;1.35367676930716;0.907097532472295;0.828349470476953;1.40151252423202;1.78801086017807;0.0613153039509533;-0.224476117310241;1.99665627653430]	[0.656917291038873;0.716800482507110;0.460413599976317;0.237501051087396;3.39987491547003;-1.13800654600686;0.397450195553422;2.29198966970280;0.710518110323095;-0.0316532205641568]	[-0.402723164546551;-0.256972439816889;-0.716783125851311;-0.757564258101427;0.0532095486980727;1.01161319709123;0.0521352120359572;-1.52060506928909;1.08933788156315;0.755288205908501]
									4	[-0.597512893366890;-0.127301151184816;-0.696400855280985;-1.63870005697765;1.01966131130295;-2.04543732904308;1.89801371252448;0.141099492264545;0.829071027688180;0.698427407936936]	[2.33611503518410;2.24253476339817;2.02912055204036;1.08440405871144;0.205418525212322;0.741362577503659;1.25998833781874;1.98015682004766;0.376124213779820;-0.623239633960465]	[-0.274588824711453;2.41367590761210;0.235063118835656;1.90126451430719;1.51118587728545;1.49460264904466;2.37477376799745;0.692909403317017;0.904309435305865;0.0179718631742542]	[-1.35344201687506;-1.55585321769498;-0.989690501093984;-1.22992827045860;-0.673675902733830;-0.0452251606970076;-0.651824748384729;0.268903756715611;0.401878830524743;0.356288390576396]
									4	[-1.60422894140280;-1.80993719769885;-0.384381469682106;-0.857010979246399;-0.509982489951591;2.11585307984414;1.21594167613973;0.866522803031610;-1.06719497516948;0.504356935916998]	[-0.213675240848215;1.25900450653546;0.874190821976422;-0.0290978398379844;0.938833609871630;0.216664123919095;0.141430843450802;0.320941613014418;0.374199010965270;0.579101407782946]	[0.0382475691547013;0.967280520503754;-0.124393170810791;1.52690578701968;1.83729419768541;0.480261352166548;0.546286840935068;-0.422998870526998;1.11747475099658;0.709176060394059]	[-0.237055654275609;-0.889603981005716;-0.487295678850493;-1.23775979079914;0.403957770087713;-0.277392341201278;-0.556362013446252;-1.10120478314066;-1.45918932243414;-0.107594903769539]
									4	[-0.459576019603449;-0.378820414026941;-1.00699674739691;0.0690309980439795;-0.785339333645156;1.26012682954525;-0.0238773415332294;-0.0392617576306857;-0.401847392361999;0.446687369183152]	[0.275447974821314;1.11028668175656;1.49380312000049;0.847378223627820;0.982968298794840;0.723984091996705;-0.0472999907768444;-0.0320070862192127;-0.529513220381940;-0.455741377242952]	[0.480400932782847;0.270910211595385;-0.371751787007521;0.0763062004318081;0.364709682126289;0.459600754932499;-0.985835165357982;-0.258375094427741;-0.384785252407166;0.163418981882830]	[-1.00587333490920;-1.14810350455877;-0.763299581718886;-0.687364166764223;-1.59877770319017;-0.550174449917866;-1.19638566114758;-0.549203216419496;-1.18165471470148;-1.24927198386252]
									4	[0.415920740716732;-1.24150472375700;-0.752016529627940;0.119831616984193;0.0705692447329079;1.17716655200076;-0.432037494071553;-1.45546306446410;-0.619127095379091;-0.414225528276100]	[1.15910670337399;1.04811522775542;1.87605580900018;0.986369982860386;0.856385623012885;1.46674865671469;1.72774386657649;2.04331481721354;0.669482681937256;0.884387364913846]	[0.160330642852410;-0.481240227914309;2.25250187575496;0.491347210238474;0.949326446123390;-0.0515813148675740;3.94947314978954;0.291470600482168;-0.574453821587646;1.28345084082531]	[-1.34918075298938;-0.236753746693641;-0.596192709827583;-0.295952674689772;1.26272375158531;-0.427926588139885;-1.02030985361130;0.600689539485146;0.160505221800399;-0.498091949080111]
									4	[0.161309373873663;-0.108161134541099;-1.18339363141022;-1.40805007898882;-1.41794703717528;-0.655483683379849;-1.35764169625407;0.0247997049614270;-0.440961010459130;-0.591652369089473]	[0.249779017212017;2.10647140031444;2.12947210925955;1.17086062035106;0.861226735901466;1.86666764792955;0.718528051184193;0.530245052261989;0.485611928589231;-0.375373861523330]	[0.870781942673738;0.562658364318556;0.926122190480183;1.50686766472901;0.830680079702303;0.677304338088396;0.149430994915709;-0.572212991272403;0.851776244492365;-0.312155038204778]	[0.259613491511152;-0.377778900119785;-0.931408553201579;-0.781653150403828;-1.23729661228135;-1.18186525583598;-1.52060506928909;-0.00291755534072800;-0.418064265545794;-0.374720161590368]
									4	[-1.38076126489528;-0.709387160360555;-0.415534456913190;0.165181925207281;-0.264045185292242;0.470156228866945;-1.66981374457599;-1.98337301249447;-0.906081968908114;-1.05130830047906]	[1.66939942286298;1.10450197726186;0.166927433069227;1.32133094850186;1.11019782454436;-0.686984600635199;0.00943340102263233;0.732368377635908;2.76624563741207;0.641578347518078]	[-0.0449284062945470;1.37172581796404;0.201276749419937;1.10344859225415;0.317544719838204;3.12294197538141;1.73262710475985;0.726591875705067;1.98923851071103;0.103018808941532]	[0.209757211064202;0.0772963451507857;-0.374385567090227;-0.530169031713627;-1.21018519061331;-0.728744155922050;-0.874463681274630;-0.800687335109697;-0.887589514686089;-0.215972331558558]
									4	[0.654587517405615;0.819504885020796;0.534501732248276;0.131652014886306;-0.925836849383721;0.228973509109011;-0.0652679408431693;-1.26424949797711;-1.16704263816504;-0.452862601745059]	[0.0748821298371710;1.89703542308017;1.12674180450062;0.950725117255279;2.16800635835229;0.800927110509762;0.0862969051740682;0.0593452775131543;0.649282830403164;0.118525979047860]	[1.04612090445248;0.756826060165728;0.0294093535285333;0.393105123650858;3.00548944319196;2.54196091252268;0.967994040364810;1.26935029339275;0.852450491521389;-0.303935518191576]	[1.86756637473909;-0.146395837941059;-0.354857004489487;-0.284179808142355;-0.00501248248397510;-0.329452169894612;-0.338053586303439;-0.294745397355350;0.255577961072599;-0.527339317103703]
									4	[0.207657219936841;1.51354851594036;-0.0238392494558482;-1.22751089992048;-0.590081928412978;-0.301007914514427;-0.566323451158301;-0.433212964405457;-0.232948431924909;1.43797026069086]	[0.341502698250170;1.31396658731248;0.0498878158890908;-0.0969354407195962;1.44783955496451;1.55772437446352;1.63857663715949;0.967564031128831;-0.758898483792916;-0.701180401805124]	[0.0411368633979488;-0.426692791235517;1.63143242316700;2.36683559819500;1.98656020944440;0.586801885872642;0.847233519431030;0.140239996160064;1.13986703249117;-0.101944469548473]	[0.527767715322967;-0.0199171880780828;1.73023187250408;-0.381311141749879;-0.614012342133753;-0.621359348595729;-0.528365610324079;-0.471021049728520;-1.04213903831346;0.988681048744470]
									4	[-1.59770948657728;-0.721550802606372;-0.617647970610470;-1.22798629556954;-0.408504111054574;-1.33090745982472;0.0671847049987486;0.660720423876719;-0.941687195095658;0.0807477563278864]	[1.42178137476008;1.48099128385042;2.31530690955266;0.501016742275776;1.05741246193281;0.249425987826504;-1.98196285892643;1.32022858639459;-1.18377555049501;-1.10743104534010]	[0.456976056694282;3.14844925491358;-0.335572094074139;0.914651543245264;0.452731360714796;0.0116299330308213;0.564727459889867;-1.05145830495470;-1.46344774455383;0.733056467760389]	[-0.171122985980838;-0.322671918476072;0.314490793643299;0.168576607836168;-0.483502555945694;-0.856802149341986;-0.282052758930321;0.317385179627066;-0.112481408508165;0.410944261755806]
									4	[-0.574535925243239;-1.06884633819357;-1.41922331551681;-1.36200751669292;-0.904324299558534;-0.990032504436827;0.360719946113811;-1.31649827427225;-1.80993883332952;0.108132024217697]	[1.27294580790600;2.53325046776377;2.70894235511294;2.05760853226772;3.09544632750618;-0.741106369566016;0.939051142222964;0.241379087370234;-0.293481495764240;-0.171081920729825]	[-0.0857336313332748;1.84908805531300;0.731345151639656;-0.354857004489487;2.62502888624069;1.90094397373552;1.73414210734384;1.79965889908281;2.52777707305717;0.477608798133709]	[-1.23202446718168;0.0545433989967728;-0.406353567335098;-0.620105574639975;0.0380962459934321;-0.746691512738476;0.289668078566355;0.206570597008449;-0.272833095541159;-0.670377113927489]
									4	[-0.117078667928068;0.730910594648816;0.641930658143365;0.114664294238554;0.0547755647915096;-0.569095070873964;1.44513613143356;-0.288685105980175;-0.328624039027694;-0.625032737286337]	[0.750338841446203;1.01848250561567;1.43486354967492;1.44805474155324;1.68973408609353;1.53088620901685;1.21631043840264;0.983571705527561;2.27726521695789;0.254741796134351]	[0.812235266114743;1.60533225250164;-0.0524760898747080;-0.121313266573317;0.462955032497132;0.630112837994105;1.36244914785009;0.446600723625435;1.31348971584685;1.46836625913018]	[0.756743914777623;1.28697653074097;-0.622868417491248;0.0971268153334933;0.736711313390572;1.30707454435649;0.0501035916416705;1.19903761846569;-0.110089872733403;-1.06145205069186]
									4	[-1.58100185112935;-0.768526487190575;-0.648918898605118;-0.742850571150142;0.133798943182846;-1.76424047927358;-1.50292610967695;-0.733079466075817;-0.444414621009404;-0.427687899958914]	[-0.497582478565618;0.855219271965001;-0.855250367988332;0.762262687677928;-0.246979413572658;0.147169132678030;0.544951175647179;-1.26129389195749;0.688773243858105;-1.00516166521230]	[1.81211914010606;0.529711642730406;0.977287328963485;0.0477440449284708;1.41339556471512;1.43821963604380;1.91204151106463;0.122551347652328;0.719985649497917;-0.547206422244631]	[0.492966507177861;1.28170744532353;0.291715210435490;-0.00985712889593897;0.268681785849418;-0.437752336944226;-0.362813356492137;-1.23202446718168;0.151743896502828;-0.577572788640331]
									4	[-1.18319165407681;-1.48544969200285;-0.995983716878408;-1.29098537003713;-0.946022299204535;-0.526287112233334;-0.661241707139370;0.458797949177844;-0.999996798193211;0.234875336228041]	[0.222479202815368;0.596168001397072;2.05932871499717;1.32861781983481;1.18613903490493;2.91613693877969;3.70894136204923;0.113571182592533;0.458035241522552;1.98663827108628]	[-0.674211782660753;1.35715195344190;1.02302425271875;0.502079871189544;1.75844089841669;2.64726170561738;0.653458578450183;0.964913366629878;1.39109264095764;-1.65185134848253]	[0.987025238565765;0.253367011786879;-1.17244925949567;-0.856792411207355;-1.07510468574205;-0.707213133500588;-0.436254323353564;-0.0375965191189989;-1.32364803775563;-0.939663067484920]
									4	[0.0396889842321254;1.11630893063361;-1.17667227719337;0.178153126890729;-0.270395778274597;-0.213623592151287;-1.17894303093648;-0.504142483875654;0.254933297306049;-0.0180274621249994]	[1.88037637231711;0.562920100761737;4.00369775346384;1.98066641364172;3.53515399802765;0.892998311429353;0.265053442838128;0.648361449157212;-0.109684404227404;0.710257963382309]	[1.34227224888063;1.13359034831191;1.28887745855287;2.12842178724639;2.04959358854220;2.42588044126729;-0.0357061977242106;1.01131953870247;-0.348049154903480;-0.378634272244149]	[1.87177404046766;-0.642071090748689;-0.0627331412219626;0.915557198153839;1.23093648097448;2.86824722171326;-0.523696106875195;-0.661989880700308;0.345294630659931;1.26768781005907]
									4	[0.378261473528968;0.590341893194712;-0.255937533941303;0.256067888766807;-0.901816584872743;-0.713181889228145;0.136842080472864;-0.301686618689004;-0.344906830577474;-0.901066858690195]	[0.954685607400351;1.34775452252175;-0.183508363371603;1.22569424579544;2.71730550641422;0.860863008702549;0.374715695842453;-1.78596929951030;-0.443842858483949;-0.527318616373577]	[-0.854176378068043;-0.152153056406834;1.54659332926279;1.21763054636198;-0.0288561297117707;0.735901727637143;0.00834934424350794;-0.740826453685039;-0.810193364450290;0.362853488169681]	[-0.856792411207355;-0.912548804050891;0.427362165832150;-0.0839971127320477;-0.982395380201576;-0.487631214558620;0.0522031351036502;-0.870341998005245;-0.722274797283380;-1.06493893564473]
									4	[0.467714940288449;0.534010895751565;-1.29402873709150;-0.696832531613637;-0.563307750697339;-0.715092690329417;-0.614844155621665;0.157361216271601;-1.50741845418213;-1.35106978681565]	[0.296882941382589;1.16802497342743;-0.551304181238642;0.987263512402443;0.749932106659971;1.03890935296584;0.159721806787047;2.52576586758869;0.628650735002204;0.287416207002370]	[-0.152175983821712;0.977376079009724;1.84871378003346;0.384364734243630;-0.141525917509458;-0.374293785658100;1.43571178991489;2.40554924592670;-1.07085075925362;-0.138851171924209]	[0.0615535177550725;-0.0198243831339381;-1.08911199891444;-0.0377417169438789;1.56135112093963;1.21806929488487;0.391676608089336;-0.429662671877142;0.677612811454670;0.0720477783121137]
									4	[-0.574931522076784;0.266951389607232;-1.04013333734932;-1.60118566531950;0.120697485739813;1.32034943838691;-0.891577202731253;-0.258223029848147;-0.642056820579638;-1.47422399818135]	[0.763487909125058;0.344566280691851;1.03930236332483;-0.567682835270254;0.507329274242083;1.04661370088913;-0.549087840487714;1.01890135542793;-0.584798923931045;-1.30592757659716]	[0.599330037135122;0.698960807542200;0.239669709297185;0.841755254847641;0.726907063925859;2.57588434394855;-0.191763315471968;0.0440120884377577;0.927416344695433;-0.313682010533724]	[-0.968213373397596;-0.631728558967950;-1.25500730747998;0.666127019470063;-0.185483353508559;-0.237144659604465;1.32303277160825;-1.80061966389112;0.361156547092945;-0.578462417471595]
									4	[-0.868314937077863;0.0829233958628984;-1.64304956279981;-0.483130191706719;-1.22431243894202;-0.0506240146059813;1.11282477877483;-0.154410866822038;1.17582862958074;0.894653012114915]	[0.111121299952234;1.46070164256261;1.83807792850196;1.10701135581332;3.65830572866895;3.00555324684600;1.88903592280027;-0.445187933886525;2.79530135827628;1.21049512742697]	[0.211842222586917;-0.522065303252303;-0.246883246472723;1.04941988287872;3.04217186169694;-1.18436770260310;0.980238010152751;0.423166576072483;1.13731618827773;0.209893949914511]	[-0.135349610149994;-0.433497340610407;0.0770318614002060;-1.05464328232561;-0.248353330094441;-0.305192893356943;-0.254655963824686;-0.327757830893709;-1.23202446718168;-0.947426351589946]
									4	[0.201711557379489;0.792490886491809;-0.947859056197553;-0.408464471637010;-1.58578139765349;-0.804633206005088;-0.250784573731194;-0.00686660896912299;-0.923255305979807;-2.10891179915972]	[-0.228731233488005;-0.104826593693304;0.746857590297234;-0.358552368062728;1.66986854419239;1.86979713770742;0.542618966670048;-0.256177376268333;-1.00131280692339;0.892729518551841]	[-0.708725210485491;0.651648066197786;0.601837832262652;0.284911806237315;2.65640512717428;3.37844819734220;1.78117340802298;-0.195159337772956;-1.00680467663960;-1.67861498637018]	[1.46526359880608;-0.133404545439612;-0.922415550804076;-1.22992713315566;0.143620599434233;-1.11775232243772;-0.354834077074610;0.0532095486980727;-0.875540922174578;-0.700433424865323]
F) RMI, A reaches, A model		2=automatic, 3=variable
	Rat	Session Type	M1 RMI	DLS RMI
	1	2	0.974898	0.394539
	1	2	5.60478	0.985957
	1	2	2.88259	5.57906
	1	2	8.17706	0.554225
	1	2	1.21317	1.54224
	1	2	2.18472	1.07404
	1	2	2.80992	2.03323
	1	2	-9.06906	1.64413
	1	2	5.14465	1.5401
	1	2	1.53881	2.34862
	1	2	6.18935	0.259236
	1	2	6.98616	5.88948
	1	2	3.90938	0.644091
	1	2	4.22553	0.390685
	1	2	7.0779	1.71001
	1	2	0.974601	1.71329
	1	2	-8.31295	17.8266
	1	2	4.90046	1.13825
	1	2	3.36177	2.38052
	1	2	-13.7554	0.848813
	1	2	20.4115	1.79987
	1	2	5.36595	1.28805
	1	2	-45.3597	0.692099
	1	2	2.51102	-3.09492
	1	2	28.5475	2.33621
	1	2	5.80079	6.31153
	1	2	-11.6466	-7.58542
	1	2	4.12437	1.7624
	1	2	8.48627	0.623381
	1	2	1.54283	0.847303
	1	2	-4.21652	1.68399
	1	2	5.04946	0.712512
	1	2	-22.3642	16.2058
	1	2	66.8796	-80.9516
	1	2	4.61939	3.48786
	1	2	-52.959	24.8768
	1	2	-1720.88	-14.0287
	1	2	2.18675	1.64095
	1	2	-3.63602	1.46485
	1	2	388.82	0.940099
	1	2	2.66133	3.6679
	1	2	7.43768	18.4583
	1	2	86.7839	10.5644
	1	2	-120.258	4.68947
	1	2	534.143	3.11797
	1	2	-80.2413	7.36667
	1	2	24.7027	3.75702
	1	2	39.8788	13.195
	1	2	30.4655	7.66218
	1	2	-12.0394	-16.0296
	1	2	31.7691	0.359232
	1	2	2.60482	2.93805
	1	2	7.09541	0.818447
	1	2	4.40134	2.35324
	1	2	-7.12225	6.78529
	1	2	4.13892	2.38034
	1	2	22.1431	-13.3108
	1	2	33.1598	13.6883
	1	2	-18.0344	5.97665
	1	2	2.55588	17.4258
	1	2	2.63614	2.96344
	1	2	7.01062	14.1352
	1	2	2.78182	1
	1	2	-7.98716	5.29146
	1	2	3.79483	4.0614
	1	2	-191.055	2.91295
	1	2	-841.825	18.2706
	1	2	8.66754	4.80618
	1	2	-8.61856	7.66218
	1	2	9.55641	2.21295
	1	2	1.37719	0.832946
	1	2	12.8429	0.835494
	1	2	-21.0659	6.78529
	1	2	-6.04304	22.406
	1	2	1.47938	1
	1	2	2.04545	0.78093
	1	2	50.1747	9.90383
	1	2	2.51792	0.422677
	1	2	-14.0738	0.711476
	1	2	8.78151	19.535
	1	2	-8.732	22.406
	1	2	-39.2269	-12.6045
	1	2	11.7318	8.71165
	1	2	-48.1544	13.9147
	1	2	10.7017	10.0331
	1	2	-9.67215	3.12951
	1	2	-7.86365	5.19752
	1	2	-20.9943	7.8459
	1	2	-67.4548	1.15219
	1	2	40.7115	8.99179
	1	2	8.84345	17.4258
	1	2	-6.32472	12.6388
	1	2	-11.1809	8.7704
	1	2	-51.8031	5.1546
	1	2	-114.259	0.207143
	1	2	-12.3258	7.66218
	1	2	99.9327	14.4225
	1	2	-23.2328	7.66218
	1	2	-10.2868	2.36367
	1	2	-6.33306	11.0238
	1	2	-23.9081	6.21862
	3	2	1.43095	0.674127
	3	2	1.94281	1.92544
	3	2	2.70493	2.69561
	3	2	1.8835	2.20918
	3	2	3.2892	0.973983
	3	2	1.15365	0.999199
	3	2	0.948147	0.714835
	3	2	2.25198	1.99054
	3	2	2.70073	3.32125
	3	2	15.5533	1.91301
	3	2	0.635729	2.69024
	3	2	2.33402	0.855771
	3	2	1.32733	1.34209
	3	2	1.6525	0.993256
	3	2	1.1803	0.41392
	3	2	2.27595	0.932529
	3	2	2.91297	1.4651
	3	2	1.27467	1.26536
	3	2	17.5425	3.98023
	3	2	6.91167	8.91998
	3	2	1.33072	1.52022
	3	2	1.33702	1.36187
	3	2	2.78546	5.61307
	3	2	3.71702	0.957474
	3	2	1.40039	2.78771
	3	2	1.54303	10.2569
	3	2	3.83212	0.993713
	3	2	1.41702	1.26004
	3	2	0.82394	3.49273
	3	2	12.7222	-20.6659
	3	2	1.59375	1.10294
	3	2	2.40875	1.53669
	3	2	1.17242	0.823122
	3	2	2.41219	0.73611
	3	2	2.24262	1.36487
	3	2	1.4994	0.97009
	3	2	6.31181	2.04586
	3	2	1.42209	4.11151
	3	2	1.66392	2.19827
	3	2	1.44032	1.40671
	3	2	1.79044	1.3649
	3	2	2.87506	1.05101
	3	2	1.97728	1.4777
	3	2	0.912941	15.4472
	3	2	2.43275	2.9911
	3	2	2.8531	1.41131
	3	2	0.824557	1.44237
	3	2	3.60843	4.27253
	3	2	1.19149	2.70469
	3	2	1.34544	0.943037
	3	2	6.16326	0.533505
	3	2	7.28497	2.89855
	3	2	2.50391	0.528293
	3	2	2.8347	6.42962
	3	2	0.650645	0.37391
	3	2	1.04897	2.37668
	3	2	0.822314	0.653021
	3	2	1.37449	1.05294
	3	2	1.52336	0.585583
	3	2	6.79577	1.60668
	3	2	1.96702	1.12134
	3	2	2.40544	0.873767
	3	2	1.15781	8.93463
	3	3	0.441508	0.0588893
	3	3	1.64628	6.63204
	3	3	1.16939	0.336546
	3	3	1.21718	1.84334
	3	3	2.86407	0.859254
	3	3	1.55448	1.5375
	3	3	7.33843	3.78347
	3	3	0.100093	-0.109602
	3	3	0.700874	0.314832
	3	3	0.798434	1.05561
	3	3	1.10467	1.65507
	3	3	4.31068	1.20552
	3	3	0.699018	0.299053
	3	3	0.698957	0.966013
	3	3	1.90617	6.37569
	3	3	0.626381	1.80059
	3	3	3.01812	-17.947
	3	3	1.31365	1.42687
	3	3	3.14991	4.83187
	3	3	0.29502	3.44886
	3	3	1.02656	2.27889
	3	3	1.33137	2.58682
	3	3	0.876937	46.7017
	3	3	1.13291	0.137475
	3	3	2.37135	0.776977
	3	3	1.4923	0.837431
	4	2	0.635574	-0.0850323
	4	2	0.567713	1.8386
	4	2	2.96273	0.501347
	4	2	2.25561	2.2803
	4	2	0.695197	1.05387
	4	2	1.09589	0.387823
	4	2	1.17496	1.19498
	4	2	2.01568	25.518
	4	2	1.50582	0.767594
	4	2	2.51683	1.18252
	4	2	1.11812	0.902942
	4	2	2.34874	2.90803
	4	2	4.76644	0.40202
	4	2	0.635714	1.49297
	4	2	1.24557	0.389316
	4	2	1.86745	2.28997
	4	2	3.15228	0.666625
	4	2	1.36939	1.54108
	4	2	2.82751	1.33579
	4	2	3.13553	2.33663
	4	2	5.05318	0.95068
	4	2	1.14073	1.53038
	4	2	3.46734	1.50517
	4	2	1.64535	2.3745
	4	2	0.741857	0.80506
	4	2	1.20055	0.879765
	4	2	1.64321	7.16984
	4	2	2.13455	0.728396
	4	2	0.875759	1.28718
	4	2	1.23238	3.54878
	4	2	3.60119	1.95209
	4	2	1.40952	0.651296
	4	2	2.05509	0.820257
	4	2	1.19599	2.55344
	4	2	1.44993	1.15864
	4	2	1.64181	1.55742
	4	2	1.47358	2.10303
	4	2	1.62904	0.856676
	4	2	0.901864	3.4647
	4	2	1.75851	0.584425
	4	2	2.15941	0.858572
	4	2	4.78476	0.137408
	4	2	3.28697	1.26355
	4	2	1.58469	1.17666
	4	2	1.97247	1.3721
	4	2	3.62533	2.79699
	4	2	2.51101	0.770005
	4	2	1.4766	1.8258
	4	2	0.778221	0.70803
	4	2	2.23306	0.645225
	4	2	1.33481	3.866
	4	2	4.12218	0.488771
	4	2	1.65795	1.6251
	4	2	1.72029	1.14227
	4	2	1.57015	1.64744
	4	2	3.05651	1.26794
	5	3	1	1
	5	3	1	1
	5	3	1	1
	5	3	1.67528	-2.2757
	5	3	0.626555	0.709105
	5	3	2.185	0.227226
	5	3	1.49348	0.435397
	5	3	24.8037	1.9043
	5	3	1.14288	1.03222
	5	3	4.58848	0.757019
	5	3	2.12846	0.932589
	5	3	3.46083	0.509473
	5	3	1.68529	0.700732
	5	3	1.91011	3.49299
	5	3	0.880383	0.601212
	5	3	2.9538	0.424696
	5	3	1.21183	3.61994
	5	3	0.789296	4.52021
	5	3	0.721414	0.739938
	5	3	0.62391	0.0469763
	5	3	1.27776	0.982363
	5	3	0.161673	0.697573
	5	3	1.76668	1.55134
	5	3	2.34103	-4.23117
	5	3	1.64688	1.60944
	5	3	3.01819	134.84
	5	3	0.369924	0.768439
	5	3	0.765439	1.27495
	5	3	0.278308	0.742719
	5	3	0.155772	1.28162
	5	3	0.216464	1.09558
	5	3	1.53157	0.720018
	5	3	1.23946	1.13193
	5	3	1.93485	1.6375
	5	3	5.11156	0.669168
	5	3	0.627307	0.933677
	5	3	1.03234	0.141895
	5	3	1.74386	-0.189773
	5	3	1.09926	0.856693
	5	3	1.85292	0.018913
	5	3	2.63728	2.35553
	5	3	0.110043	0.355252
	5	3	1.02041	1.09013
	5	3	1.74857	1.56948
	5	3	0.896283	0.353146
	5	3	0.414287	0.563914
	5	3	0.548882	-0.0258742
	5	3	0.550806	0.249966
	5	3	0.792345	1.28166
	5	3	2.44951	0.910324
	5	3	1.13217	1.20107
	6	3	0.429244	-0.448961
	6	3	-1.42624	-0.908471
	6	3	1.20529	0.627656
	6	3	1.08055	3.10133
	6	3	-0.134129	0.28997
	6	3	0.642517	1.01095
	6	3	1.31288	1.94315
	6	3	1.44864	-3.73718
	6	3	0.727206	13.7134
	6	3	2.23717	-0.116895
	6	3	0.963991	2.99124
	6	3	6.0318	-95.5075
	6	3	1	-0.493138
	6	3	1.55995	2.80867
	6	3	1	1
	6	3	0.773069	1.58833
	6	3	-8.2836	-3.73718	2	220
	6	3	3.8982	1.51709	3	95
G) RMI, B reaches, B model		3=variable, 4=relearned
	Rat	Session Type	M1 RMI	DLS RMI
	3	3	0.750822	0.718991
	3	3	1.29271	7.8715
	3	3	3.23775	0.647468
	3	3	2.65204	0.26982
	3	3	2.18309	1.72514
	3	3	0.375263	0.650453
	3	3	0.422019	0.349623
	3	3	1.09845	0.459556
	3	3	2.02301	1.02529
	3	3	0.886009	0.313199
	3	3	1.68416	0.695262
	3	3	1.26091	0.732983
	3	3	13.9235	2.21528
	3	3	0.527819	0.0508273
	3	3	2.83741	1.09292
	3	3	0.645535	-96.7163
	3	3	1.11186	0.397405
	3	3	1.67606	1.01224
	3	3	1.89034	1.85876
	3	3	0.753046	0.418104
	3	3	1.50143	0.528668
	3	3	1.25036	0.637947
	3	3	0.795504	0.37357
	3	3	1.51474	4.28426
	3	3	1.10749	0.569083
	3	3	0.723729	1.48572
	3	3	0.244949	0.315317
	3	3	1.11241	1.18384
	3	3	1.28867	1.27221
	3	3	2.24989	-9.98526
	3	3	3.56394	0.0610726
	3	3	1.16615	5.26964
	3	3	1.14684	6.84766
	3	3	160.828	0.859027
	3	3	1.25037	1.16373
	3	3	57.9812	0.0897052
	3	3	0.862254	13.3417
	3	3	0.439986	0.00531559
	3	3	1.02711	1.35642
	3	3	0.383115	1.16287
	3	3	1.30943	1.24362
	3	3	-0.25325	0.287948
	3	3	1.18875	0.960203
	3	3	3.31448	1.53222
	3	3	1.13165	-0.121835
	3	3	0.801855	1.37802
	3	3	1.45896	1.56974
	3	3	0.0747025	0.587693
	3	3	0.805846	0.329929
	3	3	1.80096	14.8574
	3	3	2.2532	1.35319
	3	3	8.41036	4.22536
	3	3	0.156596	0.0730478
	3	3	3.60493	1.71252
	3	3	1.27293	0.867883
	3	3	1	1
	3	4	1.81012	1.35985
	3	4	5.41858	1.06787
	3	4	4.46688	9.83922
	3	4	1.72823	0.939626
	3	4	0.933293	-5.32577
	3	4	5.34153	1.3508
	3	4	3.55932	0.667458
	3	4	18.9603	7.81152
	3	4	1.16849	6.78924
	3	4	1.55475	9.07772
	3	4	1.53549	0.65558
	3	4	2.29377	3.73064
	3	4	2.58284	1.5443
	3	4	1.69928	8.6191
	3	4	4.8615	2.00885
	3	4	3.41622	4.88524
	3	4	1.70627	0.566408
	3	4	3.20937	13.7169
	3	4	4.33792	1.81989
	3	4	1.02109	1.97921
	3	4	2.06389	1.85032
	3	4	5.1202	8.95023
	3	4	1.83479	2.12416
	3	4	5.14491	1.95648
	3	4	8.17192	0.547132
	3	4	1.77398	9.27657
	3	4	2.93858	-35.0743
	3	4	1.76628	2.41189
	3	4	1.45827	4.821
	3	4	2.33327	1.30437
	3	4	2.94688	3.83822
	3	4	3.88162	6.67087
	3	4	0.20459	1.06134
	3	4	2.71763	1.61123
	3	4	1.64218	4.84256
	3	4	1.15072	1.06727
	3	4	4.47236	1.23932
	3	4	4.36642	2.25064
	3	4	3.75626	4.57808
	3	4	1.60992	2.59585
	3	4	2.39025	3.12105
	3	4	1.23082	6.00598
	3	4	0.595034	4.54823
	3	4	1.18544	-0.874723
	3	4	1.73579	3.12774
	3	4	13.2012	5.80427
	3	4	5.88367	14.8884
	3	4	2.64551	1.60931
	3	4	1.08261	1.36793
	3	4	3.50422	7.6615
	3	4	8.5813	9.0622
	3	4	1.57581	1.22819
	3	4	6.39182	1.49179
	3	4	8.08404	2.68206
	3	4	3.58655	0.845771
	3	4	4.60294	3.61893
	3	4	4.7298	1.54068
	3	4	0.792679	1.94695
	3	4	3.11126	39.4924
	3	4	2.35939	2.30569
	5	3	1	1
	5	3	0.327451	1.20858
	5	3	0.214283	4.90004
	5	3	1.24849	1.0605
	5	3	11.6626	1.62606
	5	3	4.17957	1.38577
	5	3	0.491273	0.767548
	5	3	0.611371	1.57074
	5	3	11.9019	0.65416
	5	3	2.28594	1.4222
	5	3	0.616716	-2.01265
	5	3	-0.267071	4.9213
	5	3	0.275606	1.67803
	5	3	0.158592	0.438532
	5	3	1.23147	0.97018
	5	3	2.20985	4.93452
	5	3	7.89142	1.85354
	5	3	-6.2974	1.55312
	5	3	-10.5646	-0.0640296
	5	3	2.17838	1.346
	5	3	0.288009	1.56818
	5	3	1.60614	0.531188
	5	3	0.718919	0.320091
	5	3	0.765123	0.244594
	5	3	1.2822	1.75275
	5	3	0.34937	0.591813
	5	3	0.109441	0.554534
	5	3	0.169563	0.854149
	5	3	0.786589	0.253581
	5	3	0.912386	0.621158
	5	3	0.523474	0.253416
	5	3	0.419859	1.34356
	5	3	0.920056	0.405671
	5	3	2.32129	1.20962
	5	3	2.93372	0.622702
	5	3	-0.0059371	0.250215
	5	3	0.811123	0.252198
	5	3	1.64823	1.12662
	5	3	0.00523691	1.61656
	5	4	15.8085	-1.51553
	5	4	71.9607	-3.91765
	5	4	1.18611	0.381013
	5	4	1.15162	0.35512
	5	4	-9.6954	3.06586
	5	4	0.788908	0.634393
	5	4	0.45801	0.310899
	5	4	0.0573553	2.06965
	5	4	0.935007	-3.74617
	5	4	0.280988	4.71618
	5	4	-6.4542	2.87099
	5	4	0.33649	-1.26441
	5	4	0.771171	0.313427
	5	4	0.702981	0.289219
	5	4	0.436229	0.810726
	5	4	0.000359477	0.974634
	5	4	1.12875	0.756343
	5	4	2.01997	0.570634
	5	4	0.359598	0.0737773
	5	4	0.542261	0.419662
	5	4	0.653302	1.29473
	5	4	0.106876	0.370582
	5	4	0.399478	0.291464
	5	4	0.511353	-3.83664
	5	4	1.62522	4.06633
	5	4	3.02462	1.05856
	5	4	155.765	6.0578
	5	4	1.2716	2.84495
	5	4	6.11564	3.59844
	5	4	7.51296	2.50035
	5	4	39.5228	0.382654
	5	4	0.333511	7.16341
	5	4	0.620182	1.22244
	5	4	0.796327	0.593788
	5	4	0.180145	0.617565
	5	4	0.676685	0.961997
	5	4	1.48075	0.802481
	5	4	4.35189	-8.95289
	5	4	1.02442	-1.71004
	5	4	0.657452	3.18964
	5	4	10.6955	0.266901
	5	4	0.809074	0.464321
	5	4	2.37362	0.269713
	5	4	1.16412	0.563287
	5	4	1.81821	0.683079
	5	4	0.0183021	0.912542
	5	4	1.48781	1.64429
	5	4	0.104143	0.440466
	5	4	1.21313	0.711178
	5	4	0.248504	0.338486
	5	4	0.905318	-11.0492
	5	4	0.196374	0.69958
	5	4	0.201624	0.281673
	5	4	0.242051	1.35409
	5	4	1.45948	0.740272
	5	4	0.163168	0.607759
	5	4	-0.103588	0.139275
	5	4	1.95292	0.825189
	5	4	2.31995	0.747705
	5	4	1.8204	-2.99531
	5	4	0.704062	0.337193
	5	4	0.233915	0.0984723
	5	4	-3.32386	0.414614
	5	4	5.92781	-36.9823
	5	4	1.28065	0.360308
	5	4	-12.9498	2.78426
	5	4	0.677575	0.860303
	5	4	5.93468	1.37524
	5	4	-0.00395007	0.299892
	5	4	1.19373	2.81366
	5	4	1.13077	0.849588
	5	4	-5.40861	9.94472
	5	4	-4.19313	3.58968
	5	4	0.778633	-0.000934806
	5	4	-0.106975	1.50998
	5	4	-0.164224	1.08834
	5	4	1.0101	0.422765
	5	4	0.294686	0.270289
	5	4	-0.0594933	-0.0200698
	5	4	-1.62756	1.55604
	5	4	6.89337	1.04026
	5	4	0.89764	0.561962
	5	4	-3.14669	-2.24183
	5	4	0.365075	0.78414
	5	4	0.103884	0.989231
	5	4	1.52912	0.830078
	5	4	-0.599824	-0.122373
	5	4	0.648246	2.50111
	5	4	1.41123	0.0139714
	5	4	2.30436	1.14851
	5	4	0.353183	1.74301
	5	4	1.16549	1
	5	4	1	0.80265
	5	4	0.296282	1.24587
	5	4	0.466225	0.735091
	5	4	2.1308	0.311162
	5	4	0.510113	0.560892
	5	4	0.924684	-0.542001
	5	4	5.02378	1.25862
	5	4	0.729302	0.722334
	5	4	0.435045	0.863161
	5	4	-2.2483	0.641967
	5	4	0.220188	2.60537
	5	4	0.501478	0.47388
	5	4	-0.110787	1.39929
	5	4	0.154978	2.99038
	5	4	-0.202568	0.971895
	5	4	0.653731	2.23959
	5	4	2.36392	-0.69003
	5	4	3.22406	-8.17171
	5	4	0.0959673	-2.43527
	5	4	-0.720169	0.444957
	5	4	1.32213	-0.202929
	5	4	2.20235	-0.256823
	5	4	1.1827	-0.156498
	5	4	-1.16332	0.943042
	5	4	0.245397	-0.584873
	5	4	1.80714	1.27886
	5	4	10.1017	0.313728
	5	4	2.90182	1.2905
	5	4	1.44533	-4.4286
	5	4	-0.416302	0.362988
	5	4	0.691885	0.913785
	5	4	0.546575	1
	5	4	0.232898	-1.27902
	5	4	-0.834737	0.488327
	5	4	0.161177	-1.91388
	5	4	0.266363	1.1484
	5	4	0.43396	0.133219
	5	4	0.859219	0.657103
	5	4	0.672237	1.60374
	5	4	1.58079	0.580237
	5	4	2.33807	2.20697
	5	4	2.17471	0.458669
	5	4	0.871422	1.48326
	5	4	1.87625	1.34664
	5	4	0.752638	0.721799
	5	4	1.34506	0.527822
	5	4	1.73606	0.860713
	5	4	1.12756	0.839608
	5	4	0.766233	0.950322
	5	4	1.37934	0.874032
	5	4	1.0041	1.22652
	5	4	1.56672	1.34416
	5	4	1.39784	2.88237
	5	4	1.13736	0.587952
	5	4	0.694386	2.19228
	5	4	1.36155	1.21015
	5	4	1.142	1.01661
	5	4	1.21707	1.24745
	5	4	1.31863	2.00549
	5	4	1.68856	1.16902
	5	4	0.956645	0.984328
	6	3	1	1
	6	3	1	1
	6	3	1	1
	6	3	-0.327321	0.0281142
	6	3	-3.10319	0.571382
	6	3	1.14799	0.0610994
	6	3	0.765417	0.460139
	6	3	1.26413	1
	6	3	-2.05049	0.460139
	6	3	-6.78236	69.8184
	6	3	1.30439	0.263302
	6	3	-0.391875	1.75014
	6	3	0.338999	-0.0713252
	6	3	1.24567	-3.28662
	6	3	0.893552	1
	6	3	1.13675	1.23651
	6	3	0.56336	0.329639
	6	3	0.142915	1.76603
	6	3	-0.150278	0.359093
	6	3	0.737427	1.00908
	6	3	0.732179	0.234419
	6	3	0.513797	0.571382
	6	3	8.79503	-0.0799954
	6	3	1	1
	6	3	1	1
	6	3	-11.7622	-8.80859
	6	3	-0.0289622	0.160015
	6	3	0.706551	0.571382
	6	3	9.33768	13.6011
	6	3	-0.333919	1
	6	3	1.89622	1.36021
	6	3	1.75614	0.141455
	6	3	2.21002	2.50275
	6	3	0.124434	0.430731
	6	3	1.23772	-0.0799954
	6	3	3.73785	1
	6	3	0.60263	0.299318
	6	3	0.569065	0.457867
	6	3	-0.176927	-0.287263
	6	3	2.11734	0.90392
	6	3	2.21325	9.17486
	6	3	1.78704	1.55975
	6	3	-0.0846016	-0.279172
	6	3	1.01181	1.18801
	6	3	0.724979	1.2491
	6	3	0.148912	0.138357
	6	3	-63.923	11.8504
	6	3	0.513137	0.874708
	6	3	0.728866	0.460139
	6	3	-1.48731	-1.98905
	6	3	1.22344	-1.09261
	6	3	-0.341612	0.0243259
	6	3	3.32768	-6.47019
	6	3	-6.56742	0.653225
	6	3	-0.250645	0.460139
	6	4	3.47539	10.2473
	6	4	3.61993	90.7672
	6	4	1.39649	1.18425
	6	4	3.17152	126.829
	6	4	-15.9779	-14.3201
	6	4	4.58514	10.0099
	6	4	0.478713	-156.903
	6	4	37.2412	8.04599
	6	4	21.7781	1.80719
	6	4	188.678	-214.953
	6	4	-17.1453	1.45951
	6	4	0.407524	4.70644
	6	4	330.001	93.5666
	6	4	9.09455	3.09909
	6	4	2.19598	4.90753
	6	4	3.27007	-2.48648
	6	4	18.2474	1.03976
	6	4	11.7694	143.013
	6	4	1.28889	0.764504
	6	4	0.955428	-7.57549
	6	4	0.322204	0.252228
	6	4	0.522	-9.86583
	6	4	1.93126	0.63242
	6	4	0.510506	-247.895
	6	4	1.44191	0.375014
	6	4	1.43263	-0.44743
	6	4	302.814	57.7546
	6	4	6.07344	20.6966
	6	4	21.5332	50.4465
	6	4	0.429415	0.378644
	6	4	-12.0426	-7.35012
	6	4	28.9855	41.5489
	6	4	233.13	2.25324
	6	4	7.68643	1.39516
	6	4	1.20013	1.09031
	6	4	3.34432	2.73363
	6	4	3.53183	4.91381
	6	4	28.5284	8.19036
	6	4	2.95469	-0.244431
	6	4	3.68631	1.41287
	6	4	9.13506	1.3816
	6	4	3.82884	-6.06752
	6	4	2.34638	-3.52075
	6	4	2.15141	0.495559
	6	4	1.43243	-0.232773
	6	4	6.12221	-2.54394
	6	4	2.0083	3.90678
	6	4	0.348995	0.0489043
	6	4	8.39897	1.68872
	6	4	1.12476	0.543114
	6	4	0.275526	49.8204
	6	4	0.794103	10.5775
	6	4	1.40497	0.992421
	6	4	-0.0123541	0.477931
	6	4	57.2328	8.66971
	6	4	9.38789	-9.52904
	6	4	1.28468	0.278903
	6	4	157.501	14.7331
	6	4	-79.7668	-5.21211
	6	4	1.14061	2.17059
	6	4	0.256566	0.613162
	6	4	-0.093652	2.1087
	6	4	0.865598	0.0207749
	6	4	1.89866	8.80746
	6	4	0.167424	0.375949
	6	4	-6.9868	0.942233
	6	4	0.799776	0.281237
	6	4	2.0279	1.90562
	6	4	3.25931	0.5858
	6	4	12.4482	0.450109
	6	4	0.0854519	18.5826
	6	4	6.27519	2.47755
	6	4	5.04705	1.63633
	6	4	0.164431	1.31308
	6	4	0.680525	1.21004
	6	4	18.7477	10.2244
	6	4	0.234023	18.1857
	6	4	7.41178	4.28728
	6	4	3.73052	0.905216
	6	4	4.58111	0.677318
	6	4	10.7859	6.75961
	6	4	4.6149	-3.26227
	6	4	1.07144	3.79927
	6	4	-13.3548	0.514111
	6	4	2.80857	2.70281
	6	4	4.18291	3.69148
	6	4	1.32127	6.59694
	6	4	-15.4883	-21.0835
	6	4	4.14281	-22.1592
	6	4	7.29707	4.38744
	6	4	-38.4026	3.4842
	6	4	-27.7868	1.44002
	6	4	0.853562	0.965656
	6	4	1.30568	3.26972
	6	4	0.771561	2.07652
	6	4	0.377558	5.40105
	6	4	2.47164	56.5788
	6	4	1.00024	2.18017
	6	4	1.41371	0.128441
	6	4	0.996856	-0.794504
	6	4	0.391029	0.199562
	6	4	57.428	13.5546
	6	4	1.50909	4.00761
	6	4	2.03056	1.27481
	6	4	130.746	2.47817
	6	4	0.407278	0.589408
	6	4	-6.30581	1.09155
	6	4	7.35934	2.66857
	6	4	1.12245	3.73005
	6	4	9.41781	0.692613
	6	4	-3.56129	1.47058
	6	4	1.85886	2.27178
	6	4	0.764887	0.717424
	6	4	4.7684	6.4575
	6	4	1.45634	4.67042
	6	4	-42.9339	3.11096
	6	4	0.590289	0.452443
	6	4	0.052604	0.689942
	6	4	3.44199	2.30892
	6	4	0.72738	1.35194
	6	4	1.40929	5.64454
	6	4	1.03765	0.131532
	6	4	3.81549	2.06433
	6	4	0.564937	33.1275
	6	4	0.869314	1.72973
	6	4	3.13515	1.28052
	6	4	-16.8988	-50.115
	6	4	-45.962	2.96394
	6	4	1.10926	0.0823177
	6	4	0.959096	-0.145442
	6	4	0.319709	52.183
	6	4	5.39817	13.4733
	6	4	4.84452	1.55978
	6	4	2.55916	3.43607
	6	4	-7.16883	-1.84034
	6	4	2.27242	1.11712
	6	4	0.402791	-0.120196
	6	4	2.14027	0.0610306
	6	4	1.6932	1.99611
	6	4	1.07732	0.526063
	6	4	0.739363	0.570769
	6	4	2.59123	-2.72219
	6	4	0.698646	0.113703
	6	4	2.3036	1.5996
	6	4	435.995	-1.4488
	6	4	0.79602	0.959394
	6	4	1.26622	-11.613
	6	4	0.245513	0.698853
	6	4	0.446468	0.309918
	6	4	1.34439	0.0970538
	6	4	-11.2687	-3.57328
	6	4	0.640107	9.29434
	6	4	-5.3272	0.392945
	6	4	-0.858297	-1.63253
	6	4	-6.45344	-6.87561
	6	4	1.77865	4.16786
	6	4	-14.3737	0.0257295
	6	4	12.307	-4.71474
	6	4	1.32754	0.265348
	6	4	-11.6535	-0.0760343
	6	4	1.31481	-3.92822
	6	4	0.141001	0.564839
	6	4	1.44212	0.772766
	6	4	1.02346	0.831237
	6	4	-4.87162	-1.18874
	6	4	-0.944736	1.35665
	6	4	2.2817	2.77661
	6	4	3.39283	0.172022
	6	4	0.888968	1.31403
	6	4	-0.179613	-15.7183
	6	4	0.412518	-0.21913
	6	4	0.989502	1.25475
	6	4	38.0145	16.7591
	6	4	0.425981	0.317296
	6	4	6.90019	2.05139
	6	4	0.856784	0.404913
	6	4	0.73406	-3.15085
	6	4	0.211868	1.49156
	6	4	-0.305133	-0.0582745
	6	4	3.05563	-49.7164
	6	4	0.229612	0.707489
	6	4	-47.1142	-29.0405
	6	4	1.26019	64.056
	6	4	2.49608	2.52481
	6	4	-23.298	1.31207
	6	4	5.22228	0.344929
	6	4	0.209173	0.856108
	6	4	3.70689	4.82799
	6	4	1.55026	-3.81554
	6	4	4.22571	2.08458
	6	4	1.55124	-0.00209142
	6	4	-38.023	0.123019
	6	4	3.71152	-11.806
	6	4	-37.3295	-26.523
	6	4	-16.1737	0.00218868
	6	4	-88.1475	28.7722
	6	4	3.97008	-15.37
	6	4	5.01051	-668.847
	6	4	-29.7579	-42.1212
	6	4	-32.5076	1
	6	4	12.9589	12.1726
	6	4	0.740173	5.33492
	6	4	0.288376	35.8631
	6	4	3.70387	-167.993
	6	4	8.85647	6.84746
	6	4	2.29913	-13.9975
	6	4	1.89278	-0.0497223
	6	4	2.23343	2.01292
	6	4	8.42858	87.4456
	6	4	1.68517	0.400863
	6	4	-0.109657	-72.2505
	6	4	1.32883	1
	6	4	1.15855	25.0549
	6	4	12.5336	-0.311241
	6	4	2.22705	-14.5074
	6	4	0.347908	1.47053
	6	4	0.555134	1.54742
	6	4	8.98868	23.5791
	6	4	1.06858	0.866651
	6	4	0.446717	1.28522
	6	4	3.40358	6.68493
	6	4	4.30912	3.10985
	6	4	4.79774	1.168
	6	4	-17.0138	-16.349
	6	4	-0.0710732	-0.0138407
	6	4	1.05687	-0.0659053
	6	4	4.85822	-15.37
	6	4	0.788445	0.107869
	6	4	5.72868	-13.1784
	6	4	0.58519	0.631777
	6	4	-22.9415	-13.4994
	6	4	2.7206	0.0951813
	6	4	3.30423	1.15565
	6	4	-19.103	-7.79161
	6	4	0.646699	0.0203573
	6	4	-0.117033	-4.62994
	6	4	7.52674	8.51223
	6	4	-19.0711	27.1594
	6	4	-7.38087	9.041
	6	4	2.77409	-78.3194
	6	4	-38.2496	-72.2505
	6	4	0.322444	1.04023
	6	4	3.20016	1.80651
	6	4	3.95306	4.1699
	6	4	-5.19011	-41.3955
	6	4	1.40241	12.3656
	6	4	0.0480114	40.738
	6	4	0.468709	0.0696003
	6	4	-19.4872	0.000194952
	6	4	-25.8331	-50.635	3	150
	6	4	4.00553	4731.98	4	464

## Sheet: Fig6
E) Example animal histograms, normalized delta x and delta y of paw during ICMS
Patterned stimulation	del x	del y		Random pulse stimulation	del x	del y
	0.0330163	0.956181			0.0526097	0.952517
	0.0311904	0.951505			0.111673	0.926096
	0.0591104	0.923458			0.299908	0.702489
	0.139269	0.822483			0.308654	0.704411
	0.24388	0.719091			0.344699	0.580958
	0.303171	0.618213			0.461933	0.340614
	0.339266	0.55225			0.477855	0.359575
	0.340265	0.547011			0.424292	0.383476
	0.333776	0.532771			0.234834	0.579392
	0.258328	0.660168			0.306078	0.303192
	0.171218	0.694356			0.313539	0.376719
	0.135888	0.811154			0.238796	0.560169
	0.0892151	0.835989			0.256582	0.545253
	0.088953	0.856531			0.249557	0.577879
	0.0468838	0.878176			0.252177	0.575673
	0.0379638	0.957599			0.076428	0.91719
	0.0365479	0.955103			0.215532	0.749145
	0.0822256	0.884807			0.394909	0.412755
	0.242784	0.746804			0.399315	0.434318
	0.298398	0.650911			0.440848	0.226779
	0.458511	0.514879			0.518343	0.0924173
	0.490712	0.452375			0.511102	0.163184
	0.527975	0.413675			0.379855	0.297071
	0.49817	0.433703			0.231095	0.636939
	0.331116	0.584301			0.274108	0.419553
	0.297224	0.651649			0.289879	0.555252
	0.125246	0.81174			0.242122	0.59297
	0.123288	0.861273			0.245006	0.59503
	0.0679153	0.927491			0.277546	0.679153
	0.0553203	0.964383			0.26207	0.636383
	0.0308441	0.950681			0.0931292	0.909815
	0.0530064	0.947453			0.277597	0.673945
	0.153335	0.784799			0.406056	0.362365
	0.158896	0.790989			0.407099	0.370859
	0.350642	0.50968			0.539679	0.180217
	0.361318	0.533576			0.632793	0
	0.427083	0.399871			0.611962	0.0695888
	0.41845	0.412807			0.425393	0.288294
	0.310676	0.544384			0.305162	0.587963
	0.315928	0.59539			0.357006	0.310082
	0.119161	0.858194			0.274579	0.441094
	0.106366	0.835285			0.250679	0.598805
	0.025321	0.977262			0.272161	0.600156
	0.0400333	0.970928			0.287631	0.677151
	0.041591	0.990421			0.288283	0.637454
	0.0658458	0.922067			0.0902539	0.916007
	0.0702266	0.925314			0.352624	0.658052
	0.149108	0.76805			0.550011	0.425085
	0.132266	0.799738			0.586267	0.375203
	0.33633	0.496795			0.612611	0.330639
	0.333425	0.552746			0.656309	0.267158
	0.399464	0.408182			0.690613	0.223397
	0.386426	0.469122			0.436252	0.418306
	0.330701	0.592211			0.265001	0.694017
	0.321319	0.579201			0.302442	0.642208
	0.128744	0.868976			0.310707	0.645167
	0.118961	0.833051			0.37262	0.562634
	0.0276287	0.993643			0.32256	0.663771
	0.0381082	0.943981			0.331483	0.756646
	0	0.961787			0.310718	0.719062
	0.0167995	0.965123			0.0701637	0.929937
	0.0261047	0.961743			0.204906	0.785573
	0.14798	0.870255			0.383462	0.550732
	0.210225	0.822284			0.391493	0.553168
	0.361494	0.609316			0.458168	0.438516
	0.459241	0.56172			0.540927	0.346946
	0.579105	0.398529			0.557917	0.366255
	0.587921	0.430224			0.447776	0.480835
	0.494858	0.487332			0.28119	0.726409
	0.4022	0.576052			0.39523	0.556938
	0.249949	0.757099			0.387929	0.58839
	0.135369	0.835502			0.386092	0.535181
	0.0810328	0.940519			0.376211	0.544311
	0.0387936	0.943688			0.423109	0.646326
	0.0326878	0.956233			0.400692	0.616459
	0.0312293	0.949763			0.118549	0.919663
	0.17938	0.819405			0.261448	0.817025
	0.27487	0.801323			0.496054	0.641592
	0.425751	0.543466			0.494851	0.644993
	0.5392	0.508688			0.682736	0.499514
	0.544032	0.261604			0.926385	0.225874
	0.675542	0.269541			0.795717	0.380178
	0.52654	0.259476			0.689875	0.427095
	0.468991	0.338545			0.487676	0.588213
	0.30458	0.519007			0.69826	0.317135
	0.23397	0.623168			0.611198	0.278552
	0.193809	0.803755			0.435215	0.553411
	0.102067	0.844892			0.487276	0.554126
	0.0587978	0.91716			0.478256	0.642667
	0.0431301	0.891056			0.434045	0.583707
	0.0406532	0.937454			0.0545021	0.95703
	0.251726	0.774641			0.0613119	0.947878
	0.316117	0.751057			0.0732303	0.938562
	0.526921	0.549677			0.0663426	0.946269
	0.60219	0.51471			0.131176	0.852418
	0.731527	0.342282			0.326988	0.674859
	0.75174	0.357312			0.338937	0.672023
	0.611222	0.448047			0.345495	0.676967
	0.486852	0.531979			0.335991	0.676898
	0.324747	0.689228			0.580121	0.437462
	0.200678	0.771602			0.52928	0.484146
	0.0981901	0.911114			0.34426	0.649241
	0.0591122	0.952565			0.323536	0.663162
	0.022737	1			0.30546	0.679637
	0.0414325	0.991939			0.303811	0.694053
	0.128985	0.893455			0.0625809	0.940393
	0.125219	0.8891			0.0724891	0.893602
	0.354881	0.478296			0.130122	0.849687
	0.384944	0.502395			0.207035	0.802581
	0.579737	0.168011			0.205955	0.799863
	0.592157	0.212688			0.407756	0.65018
	0.564533	0.0878475			0.713635	0.401994
	0.587177	0.134717			0.675468	0.494535
	0.376413	0.479216			0.655646	0.497918
	0.377461	0.47015			0.591035	0.516782
	0.164736	0.800526			0.793799	0.209684
	0.162977	0.742451			0.613596	0.301462
	0.138324	0.882653			0.316476	0.545898
	0.145069	0.845513			0.354045	0.562159
	0.0938244	0.937678			0.32526	0.623443
	0.151456	0.840564			0.0695341	0.959182
	0.382417	0.617837			0.101571	0.943427
	0.400657	0.639112			0.144582	0.899742
	0.671106	0.308587			0.165528	0.832275
	0.637908	0.382924			0.162705	0.828733
	0.794165	0.264373			0.359912	0.659592
	0.828554	0.328589			0.604202	0.432909
	0.670333	0.444405			0.573961	0.463296
	0.638015	0.485188			0.555069	0.461276
	0.397214	0.752807			0.548993	0.470314
	0.39193	0.727028			0.704064	0.285699
	0.179512	0.909184			0.547022	0.35183
	0.147821	0.874601			0.313715	0.582493
	0.0556338	0.959828			0.323275	0.617408
	0.0721199	0.921719			0.301089	0.664489
	0.173499	0.860557			0.0292997	0.931524
	0.426805	0.636153			0.123939	0.853615
	0.418359	0.676427			0.217251	0.817683
	0.717033	0.403646			0.255196	0.785463
	0.712547	0.468592			0.284959	0.800148
	0.752518	0.360992			0.384861	0.707335
	0.747132	0.434533			0.5544	0.593778
	0.566977	0.556406			0.545226	0.612611
	0.561624	0.578198			0.521983	0.599532
	0.306245	0.812015			0.710974	0.435917
	0.258606	0.79497			0.877175	0.242091
	0.149208	0.905154			0.853317	0.236308
	0.182107	0.855492			0.702344	0.357022
	0.1275	0.909815			0.61498	0.43024
	0.125302	0.895358			0.551158	0.488705
	0.140976	0.764568			0.0506739	0.960293
	0.25342	0.484688			0.102251	0.924231
	0.264303	0.474428			0.209281	0.880443
	0.401233	0.200413			0.220669	0.869284
	0.435216	0.269158			0.333397	0.78266
	0.424948	0.248884			0.61715	0.55471
	0.424072	0.287569			0.761618	0.418245
	0.343254	0.461971			0.726804	0.410019
	0.349449	0.532405			0.638212	0.447398
	0.205918	0.728609			0.767885	0.24201
	0.19425	0.751762			0.841212	0.151594
	0.159544	0.834066			0.590834	0.261533
	0.153118	0.85685			0.448871	0.402617
	0.131256	0.934327			0.445507	0.511736
	0.132807	0.898158			0.461194	0.517869
	0.0391	0.958632			0.05711	0.925947
	0.0389052	0.952802			0.0981874	0.919808
	0.0463499	0.949032			0.113783	0.905477
	0.0461674	0.951883			0.166656	0.893793
	0.0590104	0.934104			0.166139	0.889746
	0.0682722	0.925099			0.184215	0.901137
	0.0664126	0.922649			0.566566	0.602111
	0.0663293	0.925594			0.530543	0.62668
	0.0557002	0.931426			0.751265	0.44107
	0.0511371	0.93434			0.755193	0.41937
	0.0356853	0.958077			0.994843	0.137686
	0.0215221	0.966095			1	0.128541
	0.0366913	0.964166			0.669427	0.413035
	0.0425651	0.974017			0.642958	0.427038
	0.0429529	0.968346			0.393517	0.641333
	0.0301516	0.955592			0.0452155	0.952092
	0.0372864	0.957575			0.0451252	0.958094
	0.0377938	0.958046			0.0638507	0.944497
	0.0382348	0.958986			0.0585021	0.955892
	0.0401989	0.951025			0.0544118	0.952733
	0.0458832	0.942318			0.0897376	0.95403
	0.054054	0.92619			0.0932904	0.956219
	0.0472761	0.925341			0.0924164	0.949602
	0.076567	0.888586			0.0786082	0.963525
	0.102163	0.889482			0.181857	0.847676
	0.102798	0.885538			0.191486	0.827056
	0.0952908	0.897786			0.183491	0.804213
	0.0866613	0.914393			0.20607	0.783048
	0.0902618	0.912835			0.211564	0.788099
	0.0598162	0.950078			0.19531	0.795616
	0.236359	0.773507			0.0492863	0.960356
	0.291748	0.692748			0.0448356	0.957651
	0.367986	0.568565			0.0603041	0.932512
	0.405875	0.534824			0.0846121	0.927939
	0.396424	0.492915			0.0857368	0.917108
	0.353554	0.501946			0.0990039	0.909174
	0.33447	0.434105			0.148452	0.843818
	0.275359	0.509574			0.158195	0.848457
	0.301233	0.509808			0.147612	0.863664
	0.255691	0.576957			0.133287	0.846734
	0.239938	0.546246			0.263	0.710778
	0.252426	0.611278			0.273579	0.686832
	0.250713	0.663319			0.243096	0.722233
	0.262556	0.709168			0.224411	0.718013
	0.205922	0.746305			0.230342	0.739803
	0.0328994	0.952996			0.066069	0.953298
	0.0345014	0.962087			0.0893604	0.930536
	0.0636772	0.943377			0.112144	0.910909
	0.0700548	0.953531			0.102612	0.882527
	0.247952	0.75816			0.0976127	0.889703
	0.240576	0.78542			0.104259	0.886791
	0.24806	0.761978			0.165067	0.814768
	0.241809	0.771874			0.148071	0.830308
	0.221438	0.764571			0.118175	0.834097
	0.208542	0.770949			0.275631	0.745071
	0.0523352	0.939951			0.39656	0.587233
	0.0527204	0.928425			0.45309	0.537965
	0.0698449	0.92978			0.44106	0.546808
	0.0604228	0.934987			0.382028	0.611985
	0.068715	0.948847			0.368794	0.639556
	0.053698	0.936136			0.0503622	0.940071
	0.0527682	0.941315			0.0667535	0.91661
	0.05342	0.924991			0.230291	0.742718
	0.0607823	0.92835			0.236221	0.746902
	0.200744	0.780066			0.246126	0.738653
	0.204061	0.797445			0.329281	0.648558
	0.248378	0.710085			0.324208	0.668477
	0.236686	0.742115			0.308716	0.693853
	0.283366	0.708212			0.142597	0.864535
	0.260372	0.728485			0.173826	0.766209
	0.141429	0.855864			0.164488	0.780251
	0.124225	0.866469			0.0905824	0.874129
	0.098786	0.9306			0.0751271	0.871605
	0.0973373	0.927081			0.0676975	0.883785
	0.0617175	0.953573			0.0799285	0.862084
					0.041212	0.945206
					0.0439988	0.932615
					0.0539788	0.927885
					0.16301	0.848378
					0.16936	0.830673
					0.194531	0.828229
					0.198253	0.816521
					0.190914	0.843769
					0.179685	0.847425
					0.0894702	0.924952
					0.23921	0.815823
					0.316081	0.758328
					0.313434	0.755262
					0.309824	0.757733
					0.290401	0.778945
					0.0434674	0.943439
					0.0351221	0.950487
					0.0422303	0.942457
					0.133135	0.900854
					0.178756	0.87754
					0.21077	0.844375
					0.242413	0.815229
					0.24561	0.816261
					0.232988	0.815934
					0.144076	0.846979
					0.270329	0.743468
					0.373377	0.647212
					0.351836	0.649048
					0.359515	0.657982
					0.363537	0.681287
